# Supplementary material for: Effect of dapagliflozin on proteomics and metabolomics of serum from patients with type 2 diabetes
Source: Diabetol Metab Syndr. 2023 Dec 4;15:251. doi: 10.1186/s13098-023-01229-0 (PMC10694884; doi:10.1186/s13098-023-01229-0)
Supplement: Supplementary file 10 — Additional file 10: Table S3. The Gene Ontology (GO) and the Kyoto Encyclopedia of Genes and Genomes (KEGG) pathway of the 38 differentially expressed proteins. [file 13098_2023_1229_MOESM10_ESM.xlsx]

## Sheet: KEGG_result
Additional file 10: Table S3. The Gene Ontology (GO) and the Kyoto Encyclopedia of Genes and Genomes (KEGG) pathway of the 38 differentially expressed proteins
	ID	Description	GeneRatio	BgRatio	pvalue	p.adjust	qvalue	geneID	Count
hsa04610	hsa04610	Complement and coagulation cascades	0.173913	86/8622	7.06987e-05	0.00622149	0.0049117	C3/C9/CFHR3/CFHR5	4
hsa04936	hsa04936	Alcoholic liver disease	0.173913	142/8622	0.000489506	0.0156359	0.0123442	C3/LBP/CD14/ALDH9A1	4
hsa04145	hsa04145	Phagosome	0.173913	152/8622	0.000633166	0.0156359	0.0123442	TFRC/THBS4/C3/CD14	4
hsa00010	hsa00010	Glycolysis / Gluconeogenesis	0.130435	67/8622	0.000710725	0.0156359	0.0123442	ALDOB/FBP1/ALDH9A1	3
hsa04512	hsa04512	ECM-receptor interaction	0.130435	89/8622	0.00162163	0.0285407	0.0225321	THBS4/FN1/COL6A3	3
hsa05146	hsa05146	Amoebiasis	0.130435	102/8622	0.00239702	0.0351563	0.027755	C9/CD14/FN1	3
hsa00030	hsa00030	Pentose phosphate pathway	0.0869565	31/8622	0.00301995	0.0379651	0.0299724	ALDOB/FBP1	2
hsa00051	hsa00051	Fructose and mannose metabolism	0.0869565	34/8622	0.00362576	0.0398834	0.0314869	ALDOB/FBP1	2
hsa05134	hsa05134	Legionellosis	0.0869565	56/8622	0.00960518	0.0939174	0.0741453	C3/CD14	2
hsa05152	hsa05152	Tuberculosis	0.130435	180/8622	0.0116554	0.102568	0.0809746	C3/LBP/CD14	3
hsa04510	hsa04510	Focal adhesion	0.130435	203/8622	0.0160964	0.116509	0.0919807	THBS4/FN1/COL6A3	3
hsa01230	hsa01230	Biosynthesis of amino acids	0.0869565	75/8622	0.0167856	0.116509	0.0919807	ACY1/ALDOB	2
hsa05133	hsa05133	Pertussis	0.0869565	76/8622	0.0172115	0.116509	0.0919807	C3/CD14	2
hsa05417	hsa05417	Lipid and atherosclerosis	0.130435	215/8622	0.0187457	0.11783	0.0930235	LBP/CD14/APOA4	3
hsa04640	hsa04640	Hematopoietic cell lineage	0.0869565	99/8622	0.0282318	0.148323	0.117097	TFRC/CD14	2
hsa04933	hsa04933	AGE-RAGE signaling pathway in diabetic complications	0.0869565	100/8622	0.0287617	0.148323	0.117097	MMP2/FN1	2
hsa00130	hsa00130	Ubiquinone and other terpenoid-quinone biosynthesis	0.0434783	11/8622	0.0289719	0.148323	0.117097	HPD	1
hsa04064	hsa04064	NF-kappa B signaling pathway	0.0869565	104/8622	0.0309215	0.148323	0.117097	LBP/CD14	2
hsa04620	hsa04620	Toll-like receptor signaling pathway	0.0869565	108/8622	0.0331444	0.148323	0.117097	LBP/CD14	2
hsa04066	hsa04066	HIF-1 signaling pathway	0.0869565	109/8622	0.0337098	0.148323	0.117097	TFRC/ALDOB	2
hsa01200	hsa01200	Carbon metabolism	0.0869565	115/8622	0.0371818	0.15581	0.123008	ALDOB/FBP1	2
hsa00360	hsa00360	Phenylalanine metabolism	0.0434783	16/8622	0.0418738	0.167495	0.132233	HPD	1
hsa05322	hsa05322	Systemic lupus erythematosus	0.0869565	137/8622	0.0510149	0.193396	0.152681	C3/C9	2
hsa05165	hsa05165	Human papillomavirus infection	0.130435	331/8622	0.0562714	0.193396	0.152681	THBS4/FN1/COL6A3	3
hsa00220	hsa00220	Arginine biosynthesis	0.0434783	22/8622	0.0571398	0.193396	0.152681	ACY1	1
hsa00340	hsa00340	Histidine metabolism	0.0434783	22/8622	0.0571398	0.193396	0.152681	ALDH9A1	1
hsa04977	hsa04977	Vitamin digestion and absorption	0.0434783	24/8622	0.0621766	0.20265	0.159987	APOA4	1
hsa04514	hsa04514	Cell adhesion molecules	0.0869565	158/8622	0.0656812	0.206427	0.162968	PTPRS/PTPRD	2
hsa04151	hsa04151	PI3K-Akt signaling pathway	0.130435	359/8622	0.0684686	0.207767	0.164026	THBS4/FN1/COL6A3	3
hsa00053	hsa00053	Ascorbate and aldarate metabolism	0.0434783	30/8622	0.0771329	0.225971	0.178398	ALDH9A1	1
hsa00410	hsa00410	beta-Alanine metabolism	0.0434783	31/8622	0.0796033	0.225971	0.178398	ALDH9A1	1
hsa01210	hsa01210	2-Oxocarboxylic acid metabolism	0.0434783	33/8622	0.0845252	0.229346	0.181062	ACY1	1
hsa00350	hsa00350	Tyrosine metabolism	0.0434783	36/8622	0.0918609	0.229346	0.181062	HPD	1
hsa00500	hsa00500	Starch and sucrose metabolism	0.0434783	36/8622	0.0918609	0.229346	0.181062	GBE1	1
hsa05143	hsa05143	African trypanosomiasis	0.0434783	37/8622	0.0942936	0.229346	0.181062	APOL1	1
hsa05205	hsa05205	Proteoglycans in cancer	0.0869565	205/8622	0.102767	0.229346	0.181062	MMP2/FN1	2
hsa04216	hsa04216	Ferroptosis	0.0434783	41/8622	0.103962	0.229346	0.181062	TFRC	1
hsa05219	hsa05219	Bladder cancer	0.0434783	41/8622	0.103962	0.229346	0.181062	MMP2	1
hsa00380	hsa00380	Tryptophan metabolism	0.0434783	42/8622	0.106364	0.229346	0.181062	ALDH9A1	1
hsa00071	hsa00071	Fatty acid degradation	0.0434783	43/8622	0.108759	0.229346	0.181062	ALDH9A1	1
hsa04975	hsa04975	Fat digestion and absorption	0.0434783	43/8622	0.108759	0.229346	0.181062	APOA4	1
hsa03050	hsa03050	Proteasome	0.0434783	46/8622	0.115909	0.229346	0.181062	PSMA4	1
hsa00620	hsa00620	Pyruvate metabolism	0.0434783	47/8622	0.11828	0.229346	0.181062	ALDH9A1	1
hsa00280	hsa00280	Valine, leucine and isoleucine degradation	0.0434783	48/8622	0.120645	0.229346	0.181062	ALDH9A1	1
hsa04810	hsa04810	Regulation of actin cytoskeleton	0.0869565	229/8622	0.123531	0.229346	0.181062	C9/FN1	2
hsa00330	hsa00330	Arginine and proline metabolism	0.0434783	50/8622	0.125357	0.229346	0.181062	ALDH9A1	1
hsa05144	hsa05144	Malaria	0.0434783	50/8622	0.125357	0.229346	0.181062	THBS4	1
hsa05171	hsa05171	Coronavirus disease - COVID-19	0.0869565	232/8622	0.126197	0.229346	0.181062	C3/C9	2
hsa04979	hsa04979	Cholesterol metabolism	0.0434783	51/8622	0.127704	0.229346	0.181062	APOA4	1
hsa05131	hsa05131	Shigellosis	0.0869565	247/8622	0.139742	0.245946	0.194168	C3/CD14	2
hsa00310	hsa00310	Lysine degradation	0.0434783	63/8622	0.1554	0.262984	0.207619	ALDH9A1	1
hsa00561	hsa00561	Glycerolipid metabolism	0.0434783	63/8622	0.1554	0.262984	0.207619	ALDH9A1	1
hsa05020	hsa05020	Prion disease	0.0869565	272/8622	0.163002	0.266704	0.210555	C9/PSMA4	2
hsa05221	hsa05221	Acute myeloid leukemia	0.0434783	67/8622	0.164443	0.266704	0.210555	CD14	1
hsa00830	hsa00830	Retinol metabolism	0.0434783	68/8622	0.16669	0.266704	0.210555	ALDH1A1	1
hsa05100	hsa05100	Bacterial invasion of epithelial cells	0.0434783	77/8622	0.186649	0.28816	0.227494	FN1	1
hsa05140	hsa05140	Leishmaniasis	0.0434783	77/8622	0.186649	0.28816	0.227494	C3	1
hsa05222	hsa05222	Small cell lung cancer	0.0434783	92/8622	0.218902	0.329639	0.260241	FN1	1
hsa04912	hsa04912	GnRH signaling pathway	0.0434783	93/8622	0.221008	0.329639	0.260241	MMP2	1
hsa05150	hsa05150	Staphylococcus aureus infection	0.0434783	96/8622	0.227294	0.333364	0.263182	C3	1
hsa01522	hsa01522	Endocrine resistance	0.0434783	98/8622	0.231457	0.333906	0.26361	MMP2	1
hsa05142	hsa05142	Chagas disease	0.0434783	102/8622	0.23972	0.337714	0.266616	C3	1
hsa04974	hsa04974	Protein digestion and absorption	0.0434783	103/8622	0.241773	0.337714	0.266616	COL6A3	1
hsa04922	hsa04922	Glucagon signaling pathway	0.0434783	107/8622	0.249929	0.341109	0.269296	FBP1	1
hsa04350	hsa04350	TGF-beta signaling pathway	0.0434783	108/8622	0.251955	0.341109	0.269296	TFRC	1
hsa04670	hsa04670	Leukocyte transendothelial migration	0.0434783	115/8622	0.265992	0.354656	0.279991	MMP2	1
hsa04152	hsa04152	AMPK signaling pathway	0.0434783	121/8622	0.277822	0.364901	0.288079	FBP1	1
hsa04926	hsa04926	Relaxin signaling pathway	0.0434783	129/8622	0.293312	0.379581	0.299669	MMP2	1
hsa04910	hsa04910	Insulin signaling pathway	0.0434783	137/8622	0.308484	0.381613	0.301273	FBP1	1
hsa04915	hsa04915	Estrogen signaling pathway	0.0434783	137/8622	0.308484	0.381613	0.301273	MMP2	1
hsa05135	hsa05135	Yersinia infection	0.0434783	137/8622	0.308484	0.381613	0.301273	FN1	1
hsa05418	hsa05418	Fluid shear stress and atherosclerosis	0.0434783	139/8622	0.312229	0.381613	0.301273	MMP2	1
hsa05017	hsa05017	Spinocerebellar ataxia	0.0434783	143/8622	0.319659	0.385342	0.304217	PSMA4	1
hsa01240	hsa01240	Biosynthesis of cofactors	0.0434783	153/8622	0.337899	0.401826	0.317231	HPD	1
hsa04613	hsa04613	Neutrophil extracellular trap formation	0.0434783	191/8622	0.40304	0.466186	0.368041	C3	1
hsa05202	hsa05202	Transcriptional misregulation in cancer	0.0434783	193/8622	0.406293	0.466186	0.368041	CD14	1
hsa05167	hsa05167	Kaposi sarcoma-associated herpesvirus infection	0.0434783	194/8622	0.407913	0.466186	0.368041	C3	1
hsa05415	hsa05415	Diabetic cardiomyopathy	0.0434783	203/8622	0.422304	0.472172	0.372768	MMP2	1
hsa05203	hsa05203	Viral carcinogenesis	0.0434783	204/8622	0.423882	0.472172	0.372768	C3	1
hsa05132	hsa05132	Salmonella infection	0.0434783	249/8622	0.490785	0.534718	0.422146	CD14	1
hsa04144	hsa04144	Endocytosis	0.0434783	250/8622	0.492184	0.534718	0.422146	TFRC	1
hsa05012	hsa05012	Parkinson disease	0.0434783	266/8622	0.514071	0.551686	0.435541	PSMA4	1
hsa04010	hsa04010	MAPK signaling pathway	0.0434783	301/8622	0.558845	0.591811	0.467219	CD14	1
hsa05016	hsa05016	Huntington disease	0.0434783	306/8622	0.56491	0.591811	0.467219	PSMA4	1
hsa05014	hsa05014	Amyotrophic lateral sclerosis	0.0434783	364/8622	0.629682	0.647483	0.511171	PSMA4	1
hsa04080	hsa04080	Neuroactive ligand-receptor interaction	0.0434783	367/8622	0.632768	0.647483	0.511171	C3	1
hsa05010	hsa05010	Alzheimer disease	0.0434783	384/8622	0.649796	0.657265	0.518893	PSMA4	1
hsa05022	hsa05022	Pathways of neurodegeneration - multiple diseases	0.0434783	476/8622	0.72961	0.72961	0.576008	PSMA4	1

## Sheet: go_resultBP
	ID	Description	GeneRatio	BgRatio	pvalue	p.adjust	qvalue	Count	gene
GO:0048246	GO:0048246	macrophage chemotaxis	5/42	49/21069	4.39806e-08	4.42005e-05	3.12957e-05	5	DDT/DDT/MMP2/SAA1
GO:1905517	GO:1905517	macrophage migration	5/42	69/21069	2.51723e-07	0.000126491	8.95604e-05	5	DDT/DDT/MMP2/SAA1
GO:0006956	GO:0006956	complement activation	6/42	145/21069	4.09631e-07	0.000137226	9.71615e-05	6	C3/C9/C1RL/C1RL/CFHR3/CFHR5
GO:0010760	GO:0010760	negative regulation of macrophage chemotaxis	3/42	11/21069	1.20193e-06	0.000206197	0.000145996	3	DDT/DDT
GO:0030595	GO:0030595	leukocyte chemotaxis	7/42	280/21069	1.23103e-06	0.000206197	0.000145996	7	THBS4/DDT/DDT/LBP/MMP2/SAA1
GO:0097529	GO:0097529	myeloid leukocyte migration	7/42	280/21069	1.23103e-06	0.000206197	0.000145996	7	THBS4/DDT/DDT/LBP/MMP2/SAA1
GO:0006953	GO:0006953	acute-phase response	4/42	58/21069	5.35178e-06	0.000636407	0.000450601	4	TFRC
GO:1905522	GO:1905522	negative regulation of macrophage migration	3/42	18/21069	5.88661e-06	0.000636407	0.000450601	3	DDT/DDT
GO:0002526	GO:0002526	acute inflammatory response	5/42	131/21069	6.08717e-06	0.000636407	0.000450601	5	TFRC/C3/LBP/FN1/SAA1
GO:0032760	GO:0032760	positive regulation of tumor necrosis factor production	5/42	133/21069	6.55474e-06	0.000636407	0.000450601	5	DDT/DDT/LBP/CD14
GO:1903557	GO:1903557	positive regulation of tumor necrosis factor superfamily cytokine production	5/42	137/21069	7.5741e-06	0.000636407	0.000450601	5	DDT/DDT/LBP/CD14
GO:0060326	GO:0060326	cell chemotaxis	7/42	369/21069	7.59889e-06	0.000636407	0.000450601	7	THBS4/DDT/DDT/LBP/MMP2/SAA1
GO:0002688	GO:0002688	regulation of leukocyte chemotaxis	5/42	148/21069	1.10268e-05	0.000761611	0.00053925	5	THBS4/DDT/DDT/LBP
GO:0006959	GO:0006959	humoral immune response	7/42	392/21069	1.12565e-05	0.000761611	0.00053925	7	REG1A/C3/C1RL/C1RL/CFHR3/CFHR5
GO:0019748	GO:0019748	secondary metabolic process	4/42	70/21069	1.13673e-05	0.000761611	0.00053925	4	PON3/DDT/DDT
GO:0099560	GO:0099560	synaptic membrane adhesion	3/42	25/21069	1.64317e-05	0.00103212	0.000730779	3	PTPRS/PTPRD
GO:0006957	GO:0006957	complement activation, alternative pathway	3/42	26/21069	1.85492e-05	0.00109659	0.000776426	3	C3/C9/CFHR5
GO:0002689	GO:0002689	negative regulation of leukocyte chemotaxis	3/42	27/21069	2.0839e-05	0.00116351	0.000823809	3	DDT/DDT
GO:0042438	GO:0042438	melanin biosynthetic process	3/42	29/21069	2.59605e-05	0.00137317	0.000972261	3	DDT/DDT
GO:0006582	GO:0006582	melanin metabolic process	3/42	30/21069	2.8805e-05	0.00144745	0.00102485	3	DDT/DDT
GO:0050900	GO:0050900	leukocyte migration	7/42	459/21069	3.10366e-05	0.00145483	0.00103008	7	THBS4/DDT/DDT/LBP/MMP2/SAA1
GO:0044550	GO:0044550	secondary metabolite biosynthetic process	3/42	31/21069	3.18471e-05	0.00145483	0.00103008	3	DDT/DDT
GO:0010758	GO:0010758	regulation of macrophage chemotaxis	3/42	33/21069	3.85486e-05	0.00165666	0.00117298	3	DDT/DDT
GO:0050729	GO:0050729	positive regulation of inflammatory response	5/42	193/21069	3.95619e-05	0.00165666	0.00117298	5	C3/DDT/DDT/LBP
GO:0031099	GO:0031099	regeneration	5/42	203/21069	5.03198e-05	0.00202286	0.00143226	5	PTPRS/SERPINA10/MMP2/APOA4
GO:0006958	GO:0006958	complement activation, classical pathway	4/42	111/21069	6.99885e-05	0.00270532	0.00191547	4	C3/C9/C1RL/C1RL
GO:0032640	GO:0032640	tumor necrosis factor production	5/42	239/21069	0.0001088	0.00390514	0.00276499	5	DDT/DDT/LBP/CD14
GO:0032680	GO:0032680	regulation of tumor necrosis factor production	5/42	239/21069	0.0001088	0.00390514	0.00276499	5	DDT/DDT/LBP/CD14
GO:0071706	GO:0071706	tumor necrosis factor superfamily cytokine production	5/42	244/21069	0.000119891	0.00401635	0.00284373	5	DDT/DDT/LBP/CD14
GO:1903555	GO:1903555	regulation of tumor necrosis factor superfamily cytokine production	5/42	244/21069	0.000119891	0.00401635	0.00284373	5	DDT/DDT/LBP/CD14
GO:1905521	GO:1905521	regulation of macrophage migration	3/42	51/21069	0.00014351	0.00457048	0.00323608	3	DDT/DDT
GO:0002455	GO:0002455	humoral immune response mediated by circulating immunoglobulin	4/42	138/21069	0.000162571	0.00457048	0.00323608	4	C3/C9/C1RL/C1RL
GO:0050920	GO:0050920	regulation of chemotaxis	5/42	263/21069	0.000170153	0.00457048	0.00323608	5	THBS4/DDT/DDT/LBP
GO:0046189	GO:0046189	phenol-containing compound biosynthetic process	3/42	54/21069	0.000170221	0.00457048	0.00323608	3	DDT/DDT
GO:0014012	GO:0014012	peripheral nervous system axon regeneration	2/42	10/21069	0.000172814	0.00457048	0.00323608	2	MMP2/APOA4
GO:0030388	GO:0030388	fructose 1,6-bisphosphate metabolic process	2/42	10/21069	0.000172814	0.00457048	0.00323608	2	ALDOB/FBP1
GO:0070391	GO:0070391	response to lipoteichoic acid	2/42	10/21069	0.000172814	0.00457048	0.00323608	2	LBP/CD14
GO:0071223	GO:0071223	cellular response to lipoteichoic acid	2/42	10/21069	0.000172814	0.00457048	0.00323608	2	LBP/CD14
GO:0031103	GO:0031103	axon regeneration	3/42	56/21069	0.000189706	0.00483026	0.00342001	3	PTPRS/MMP2/APOA4
GO:0002685	GO:0002685	regulation of leukocyte migration	5/42	270/21069	0.000192249	0.00483026	0.00342001	5	THBS4/DDT/DDT/LBP
GO:0099151	GO:0099151	regulation of postsynaptic density assembly	2/42	11/21069	0.00021095	0.00517086	0.00366117	2	PTPRD
GO:0010951	GO:0010951	negative regulation of endopeptidase activity	5/42	284/21069	0.000242964	0.00564632	0.00399781	5	ITIH3/SERPINA10/C3/COL6A3
GO:0002686	GO:0002686	negative regulation of leukocyte migration	3/42	61/21069	0.000244603	0.00564632	0.00399781	3	DDT/DDT
GO:0034145	GO:0034145	positive regulation of toll-like receptor 4 signaling pathway	2/42	12/21069	0.00025282	0.00564632	0.00399781	2	LBP/CD14
GO:0097105	GO:0097105	presynaptic membrane assembly	2/42	12/21069	0.00025282	0.00564632	0.00399781	2	PTPRD
GO:0031102	GO:0031102	neuron projection regeneration	3/42	63/21069	0.000269146	0.00575514	0.00407486	3	PTPRS/MMP2/APOA4
GO:0046148	GO:0046148	pigment biosynthetic process	3/42	63/21069	0.000269146	0.00575514	0.00407486	3	DDT/DDT
GO:0010466	GO:0010466	negative regulation of peptidase activity	5/42	296/21069	0.000294042	0.00599804	0.00424685	5	ITIH3/SERPINA10/C3/COL6A3
GO:0097090	GO:0097090	presynaptic membrane organization	2/42	13/21069	0.00029841	0.00599804	0.00424685	2	PTPRD
GO:0099150	GO:0099150	regulation of postsynaptic specialization assembly	2/42	13/21069	0.00029841	0.00599804	0.00424685	2	PTPRD
GO:0006000	GO:0006000	fructose metabolic process	2/42	14/21069	0.000347705	0.00672007	0.00475807	2	ALDOB/FBP1
GO:1904889	GO:1904889	regulation of excitatory synapse assembly	2/42	14/21069	0.000347705	0.00672007	0.00475807	2	PTPRD
GO:0002253	GO:0002253	activation of immune response	6/42	500/21069	0.000440326	0.00812771	0.00575473	6	C3/C9/C1RL/C1RL/CFHR3/CFHR5
GO:0050727	GO:0050727	regulation of inflammatory response	6/42	500/21069	0.000440326	0.00812771	0.00575473	6	C3/DDT/DDT/LBP/SAA1
GO:0016064	GO:0016064	immunoglobulin mediated immune response	5/42	324/21069	0.0004448	0.00812771	0.00575473	5	TFRC/C3/C1RL/C1RL
GO:0019724	GO:0019724	B cell mediated immunity	5/42	334/21069	0.000510769	0.00916647	0.00649022	5	TFRC/C3/C1RL/C1RL
GO:0006081	GO:0006081	cellular aldehyde metabolic process	3/42	81/21069	0.000564037	0.0097734	0.00691994	3	ALDH1A1/ALDOB
GO:0034637	GO:0034637	cellular carbohydrate biosynthetic process	3/42	81/21069	0.000564037	0.0097734	0.00691994	3	GBE1/B3GNT8/FBP1
GO:1905874	GO:1905874	regulation of postsynaptic density organization	2/42	18/21069	0.000581653	0.00979283	0.0069337	2	PTPRD
GO:0050922	GO:0050922	negative regulation of chemotaxis	3/42	82/21069	0.000584647	0.00979283	0.0069337	3	DDT/DDT
GO:0042440	GO:0042440	pigment metabolic process	3/42	88/21069	0.000718457	0.0114935	0.00813787	3	DDT/DDT
GO:0032026	GO:0032026	response to magnesium ion	2/42	20/21069	0.000720491	0.0114935	0.00813787	2	CD14/FBP1
GO:0097107	GO:0097107	postsynaptic density assembly	2/42	20/21069	0.000720491	0.0114935	0.00813787	2	PTPRD
GO:0048678	GO:0048678	response to axon injury	3/42	95/21069	0.000897495	0.0140935	0.00997873	3	PTPRS/MMP2/APOA4
GO:0098698	GO:0098698	postsynaptic specialization assembly	2/42	23/21069	0.00095576	0.0147775	0.0104631	2	PTPRD
GO:0034121	GO:0034121	regulation of toll-like receptor signaling pathway	3/42	99/21069	0.00101142	0.0154011	0.0109046	3	PTPRS/LBP
GO:0090023	GO:0090023	positive regulation of neutrophil chemotaxis	2/42	25/21069	0.00113045	0.0169568	0.0120061	2	THBS4/LBP
GO:0045861	GO:0045861	negative regulation of proteolysis	5/42	402/21069	0.00117396	0.0173504	0.0122848	5	ITIH3/SERPINA10/C3/COL6A3
GO:0051346	GO:0051346	negative regulation of hydrolase activity	5/42	419/21069	0.00141007	0.0200856	0.0142214	5	ITIH3/SERPINA10/C3/COL6A3
GO:0046426	GO:0046426	negative regulation of receptor signaling pathway via JAK-STAT	2/42	28/21069	0.00141898	0.0200856	0.0142214	2	PTPRD
GO:0071624	GO:0071624	positive regulation of granulocyte chemotaxis	2/42	28/21069	0.00141898	0.0200856	0.0142214	2	THBS4/LBP
GO:0031349	GO:0031349	positive regulation of defense response	5/42	427/21069	0.00153259	0.0213925	0.0151467	5	C3/DDT/DDT/LBP
GO:1904861	GO:1904861	excitatory synapse assembly	2/42	30/21069	0.00162884	0.0224245	0.0158774	2	PTPRD
GO:0007596	GO:0007596	blood coagulation	4/42	256/21069	0.00165818	0.0225198	0.0159449	4	SERPINA10/SERPINA10/FN1/SAA1
GO:0034143	GO:0034143	regulation of toll-like receptor 4 signaling pathway	2/42	31/21069	0.00173898	0.0230193	0.0162986	2	LBP/CD14
GO:0050817	GO:0050817	coagulation	4/42	261/21069	0.00177956	0.0230193	0.0162986	4	SERPINA10/SERPINA10/FN1/SAA1
GO:0018958	GO:0018958	phenol-containing compound metabolic process	3/42	121/21069	0.00180142	0.0230193	0.0162986	3	DDT/DDT
GO:0030593	GO:0030593	neutrophil chemotaxis	3/42	121/21069	0.00180142	0.0230193	0.0162986	3	THBS4/LBP/SAA1
GO:0007599	GO:0007599	hemostasis	4/42	263/21069	0.0018298	0.0230193	0.0162986	4	SERPINA10/SERPINA10/FN1/SAA1
GO:0099068	GO:0099068	postsynapse assembly	2/42	32/21069	0.00185257	0.0230193	0.0162986	2	PTPRD
GO:1901617	GO:1901617	organic hydroxy compound biosynthetic process	4/42	264/21069	0.00185529	0.0230193	0.0162986	4	DDT/DDT/APOA4
GO:0090022	GO:0090022	regulation of neutrophil chemotaxis	2/42	34/21069	0.00209007	0.0253074	0.0179186	2	THBS4/LBP
GO:1902624	GO:1902624	positive regulation of neutrophil migration	2/42	34/21069	0.00209007	0.0253074	0.0179186	2	THBS4/LBP
GO:1904893	GO:1904893	negative regulation of receptor signaling pathway via STAT	2/42	35/21069	0.00221394	0.0264882	0.0187547	2	PTPRD
GO:0051702	GO:0051702	biological process involved in interaction with symbiont	3/42	134/21069	0.00240904	0.0272994	0.019329	3	APOL1/FN1/CFHR5
GO:0019835	GO:0019835	cytolysis	2/42	37/21069	0.00247188	0.0272994	0.019329	2	C9/LBP
GO:0034123	GO:0034123	positive regulation of toll-like receptor signaling pathway	2/42	37/21069	0.00247188	0.0272994	0.019329	2	LBP/CD14
GO:0051873	GO:0051873	killing by host of symbiont cells	2/42	37/21069	0.00247188	0.0272994	0.019329	2	APOL1/CFHR5
GO:0097421	GO:0097421	liver regeneration	2/42	37/21069	0.00247188	0.0272994	0.019329	2	SERPINA10/SERPINA10
GO:0099174	GO:0099174	regulation of presynapse organization	2/42	37/21069	0.00247188	0.0272994	0.019329	2	PTPRD
GO:1905606	GO:1905606	regulation of presynapse assembly	2/42	37/21069	0.00247188	0.0272994	0.019329	2	PTPRD
GO:0097106	GO:0097106	postsynaptic density organization	2/42	39/21069	0.00274332	0.0299678	0.0212184	2	PTPRD
GO:0050775	GO:0050775	positive regulation of dendrite morphogenesis	2/42	40/21069	0.00288407	0.0311665	0.0220671	2	PTPRD
GO:0052548	GO:0052548	regulation of endopeptidase activity	5/42	498/21069	0.00299117	0.0315275	0.0223227	5	ITIH3/SERPINA10/C3/COL6A3
GO:0062207	GO:0062207	regulation of pattern recognition receptor signaling pathway	3/42	145/21069	0.00301158	0.0315275	0.0223227	3	PTPRS/LBP
GO:0071621	GO:0071621	granulocyte chemotaxis	3/42	145/21069	0.00301158	0.0315275	0.0223227	3	THBS4/LBP/SAA1
GO:1990266	GO:1990266	neutrophil migration	3/42	146/21069	0.00307052	0.0318132	0.0225249	3	THBS4/LBP/SAA1
GO:0099084	GO:0099084	postsynaptic specialization organization	2/42	42/21069	0.00317555	0.0325656	0.0230577	2	PTPRD
GO:0002224	GO:0002224	toll-like receptor signaling pathway	3/42	152/21069	0.00343915	0.0349126	0.0247194	3	PTPRS/LBP
GO:0001889	GO:0001889	liver development	3/42	154/21069	0.00356778	0.0358562	0.0253876	3	FGL1/SERPINA10
GO:0061008	GO:0061008	hepaticobiliary system development	3/42	157/21069	0.00376621	0.0374225	0.0264966	3	FGL1/SERPINA10
GO:0034142	GO:0034142	toll-like receptor 4 signaling pathway	2/42	46/21069	0.00379811	0.0374225	0.0264966	2	LBP/CD14
GO:1902622	GO:1902622	regulation of neutrophil migration	2/42	47/21069	0.00396192	0.0386575	0.027371	2	THBS4/LBP
GO:0051602	GO:0051602	response to electrical stimulus	2/42	51/21069	0.00464946	0.0449299	0.0318121	2	CD14/MMP2
GO:0090207	GO:0090207	regulation of triglyceride metabolic process	2/42	53/21069	0.00501243	0.0471295	0.0333695	2	C3/APOA4
GO:0099054	GO:0099054	presynapse assembly	2/42	53/21069	0.00501243	0.0471295	0.0333695	2	PTPRD
GO:0097530	GO:0097530	granulocyte migration	3/42	174/21069	0.00501777	0.0471295	0.0333695	3	THBS4/LBP/SAA1
GO:0071622	GO:0071622	regulation of granulocyte chemotaxis	2/42	54/21069	0.00519867	0.0483765	0.0342524	2	THBS4/LBP
GO:0035987	GO:0035987	endodermal cell differentiation	2/42	56/21069	0.00558059	0.0509863	0.0361003	2	MMP2/FN1
GO:0099172	GO:0099172	presynapse organization	2/42	56/21069	0.00558059	0.0509863	0.0361003	2	PTPRD
GO:0007157	GO:0007157	heterophilic cell-cell adhesion via plasma membrane cell adhesion molecules	2/42	57/21069	0.00577625	0.0522985	0.0370293	2	PTPRD
GO:0048771	GO:0048771	tissue remodeling	3/42	184/21069	0.00585807	0.0525657	0.0372186	3	TFRC/THBS4/MMP2
GO:0070372	GO:0070372	regulation of ERK1 and ERK2 cascade	4/42	368/21069	0.00607408	0.0540217	0.0382495	4	DDT/DDT/FN1
GO:0002714	GO:0002714	positive regulation of B cell mediated immunity	2/42	62/21069	0.00680101	0.0594349	0.0420822	2	TFRC/C3
GO:0002891	GO:0002891	positive regulation of immunoglobulin mediated immune response	2/42	62/21069	0.00680101	0.0594349	0.0420822	2	TFRC/C3
GO:0044403	GO:0044403	biological process involved in symbiotic interaction	4/42	384/21069	0.00704325	0.0610213	0.0432054	4	TFRC/APOL1/FN1/CFHR5/
GO:0071466	GO:0071466	cellular response to xenobiotic stimulus	3/42	200/21069	0.00736911	0.0632988	0.044818	3	PON3/TFRC/FBP1/
GO:0070371	GO:0070371	ERK1 and ERK2 cascade	4/42	393/21069	0.00763109	0.0649936	0.046018	4	DDT/DDT/FN1/
GO:0001706	GO:0001706	endoderm formation	2/42	67/21069	0.00790208	0.0667361	0.0472517	2	MMP2/FN1/
GO:0033692	GO:0033692	cellular polysaccharide biosynthetic process	2/42	68/21069	0.00813132	0.0680998	0.0482173	2	GBE1/B3GNT8/
GO:0062208	GO:0062208	positive regulation of pattern recognition receptor signaling pathway	2/42	69/21069	0.00836353	0.0694657	0.0491844	2	LBP/CD14/
GO:0016311	GO:0016311	dephosphorylation	4/42	406/21069	0.00853623	0.0703189	0.0497885	4	PTPRS/PTPRD/FBP1/
GO:0048814	GO:0048814	regulation of dendrite morphogenesis	2/42	71/21069	0.00883685	0.0710482	0.0503049	2	PTPRD/
GO:0051965	GO:0051965	positive regulation of synapse assembly	2/42	71/21069	0.00883685	0.0710482	0.0503049	2	PTPRD/
GO:0071709	GO:0071709	membrane assembly	2/42	71/21069	0.00883685	0.0710482	0.0503049	2	PTPRD/
GO:0050767	GO:0050767	regulation of neurogenesis	4/42	412/21069	0.00897681	0.0716007	0.0506961	4	PTPRS/FN1/
GO:0031638	GO:0031638	zymogen activation	2/42	72/21069	0.00907792	0.0718371	0.0508634	2	C1RL/C1RL/
GO:0031100	GO:0031100	animal organ regeneration	2/42	74/21069	0.00956885	0.0751304	0.0531952	2	SERPINA10/SERPINA10/
GO:0000271	GO:0000271	polysaccharide biosynthetic process	2/42	75/21069	0.00981868	0.0759059	0.0537443	2	GBE1/B3GNT8/
GO:0044091	GO:0044091	membrane biogenesis	2/42	75/21069	0.00981868	0.0759059	0.0537443	2	PTPRD/
GO:0016051	GO:0016051	carbohydrate biosynthetic process	3/42	225/21069	0.0101556	0.0779109	0.0551639	3	GBE1/B3GNT8/FBP1/
GO:0006801	GO:0006801	superoxide metabolic process	2/42	79/21069	0.0108468	0.0825836	0.0584724	2	PON3/APOA4/
GO:0050878	GO:0050878	regulation of body fluid levels	4/42	437/21069	0.0109728	0.0829151	0.0587071	4	SERPINA10/SERPINA10/FN1/SAA1/
GO:0002221	GO:0002221	pattern recognition receptor signaling pathway	3/42	236/21069	0.0115509	0.0866318	0.0613387	3	PTPRS/LBP/
GO:0031663	GO:0031663	lipopolysaccharide-mediated signaling pathway	2/42	83/21069	0.0119205	0.0887413	0.0628323	2	LBP/CD14/
GO:0002712	GO:0002712	regulation of B cell mediated immunity	2/42	85/21069	0.0124741	0.0908443	0.0643213	2	TFRC/C3/
GO:0002889	GO:0002889	regulation of immunoglobulin mediated immune response	2/42	85/21069	0.0124741	0.0908443	0.0643213	2	TFRC/C3/
GO:0032757	GO:0032757	positive regulation of interleukin-8 production	2/42	85/21069	0.0124741	0.0908443	0.0643213	2	LBP/CD14/
GO:0010770	GO:0010770	positive regulation of cell morphogenesis involved in differentiation	2/42	86/21069	0.0127552	0.0922225	0.0652971	2	PTPRD/
GO:0006096	GO:0006096	glycolytic process	2/42	87/21069	0.0130389	0.0936009	0.066273	2	ALDOB/FBP1/
GO:0006757	GO:0006757	ATP generation from ADP	2/42	88/21069	0.0133254	0.0949792	0.067249	2	ALDOB/FBP1/
GO:0010975	GO:0010975	regulation of neuron projection development	4/42	468/21069	0.0138219	0.0977359	0.0692008	4	PTPRS/FN1/
GO:0034103	GO:0034103	regulation of tissue remodeling	2/42	90/21069	0.0139067	0.0977359	0.0692008	2	TFRC/THBS4/
GO:0009410	GO:0009410	response to xenobiotic stimulus	4/42	472/21069	0.0142208	0.0992492	0.0702723	4	PON3/TFRC/MMP2/FBP1/
GO:0050769	GO:0050769	positive regulation of neurogenesis	3/42	258/21069	0.0146599	0.101609	0.0719428	3	FN1/PTPRD/
GO:0007492	GO:0007492	endoderm development	2/42	93/21069	0.0147989	0.101869	0.0721275	2	MMP2/FN1/
GO:0016358	GO:0016358	dendrite development	3/42	262/21069	0.0152714	0.104272	0.0738283	3	PTPRS/PTPRD/
GO:0048732	GO:0048732	gland development	4/42	483/21069	0.0153554	0.104272	0.0738283	4	FGL1/SERPINA10/MMP2/
GO:0050808	GO:0050808	synapse organization	4/42	484/21069	0.0154613	0.104286	0.0738386	4	PTPRS/C3/
GO:0046031	GO:0046031	ADP metabolic process	2/42	96/21069	0.0157153	0.105293	0.0745513	2	ALDOB/FBP1/
GO:0099175	GO:0099175	regulation of postsynapse organization	2/42	98/21069	0.0163395	0.10875	0.0769991	2	PTPRD/
GO:0051960	GO:0051960	regulation of nervous system development	4/42	496/21069	0.0167687	0.110872	0.0785015	4	PTPRS/FN1/
GO:0070374	GO:0070374	positive regulation of ERK1 and ERK2 cascade	3/42	275/21069	0.0173576	0.114016	0.0807276	3	DDT/DDT//
GO:0006165	GO:0006165	nucleoside diphosphate phosphorylation	2/42	103/21069	0.0179458	0.115612	0.081858	2	ALDOB/FBP1//
GO:0030516	GO:0030516	regulation of axon extension	2/42	103/21069	0.0179458	0.115612	0.081858	2	PTPRS/FN1//
GO:0044264	GO:0044264	cellular polysaccharide metabolic process	2/42	103/21069	0.0179458	0.115612	0.081858	2	GBE1/B3GNT8//
GO:0046939	GO:0046939	nucleotide phosphorylation	2/42	105/21069	0.0186064	0.116138	0.0822303	2	ALDOB/FBP1//
GO:0010769	GO:0010769	regulation of cell morphogenesis involved in differentiation	2/42	106/21069	0.0189405	0.116138	0.0822303	2	PTPRD//
GO:0009636	GO:0009636	response to toxic substance	3/42	286/21069	0.0192419	0.116138	0.0822303	3	PON3/APOA4//
GO:0009135	GO:0009135	purine nucleoside diphosphate metabolic process	2/42	108/21069	0.0196163	0.116138	0.0822303	2	ALDOB/FBP1//
GO:0009179	GO:0009179	purine ribonucleoside diphosphate metabolic process	2/42	108/21069	0.0196163	0.116138	0.0822303	2	ALDOB/FBP1//
GO:0001542	GO:0001542	ovulation from ovarian follicle	1/42	10/21069	0.0197608	0.116138	0.0822303	1	MMP2//
GO:0001796	GO:0001796	regulation of type IIa hypersensitivity	1/42	10/21069	0.0197608	0.116138	0.0822303	1	C3//
GO:0002892	GO:0002892	regulation of type II hypersensitivity	1/42	10/21069	0.0197608	0.116138	0.0822303	1	C3//
GO:0030300	GO:0030300	regulation of intestinal cholesterol absorption	1/42	10/21069	0.0197608	0.116138	0.0822303	1	APOA4//
GO:0033572	GO:0033572	transferrin transport	1/42	10/21069	0.0197608	0.116138	0.0822303	1	TFRC//
GO:0048671	GO:0048671	negative regulation of collateral sprouting	1/42	10/21069	0.0197608	0.116138	0.0822303	1	PTPRS//
GO:0051006	GO:0051006	positive regulation of lipoprotein lipase activity	1/42	10/21069	0.0197608	0.116138	0.0822303	1	APOA4//
GO:0060054	GO:0060054	positive regulation of epithelial cell proliferation involved in wound healing	1/42	10/21069	0.0197608	0.116138	0.0822303	1	LRG1//
GO:0071476	GO:0071476	cellular hypotonic response	1/42	10/21069	0.0197608	0.116138	0.0822303	1	FBP1//
GO:1905920	GO:1905920	positive regulation of CoA-transferase activity	1/42	10/21069	0.0197608	0.116138	0.0822303	1	APOA4//
GO:0050773	GO:0050773	regulation of dendrite development	2/42	110/21069	0.0203023	0.117169	0.0829602	2	PTPRD//
GO:0006898	GO:0006898	receptor-mediated endocytosis	3/42	293/21069	0.020498	0.117169	0.0829602	3	TFRC/C3//
GO:0098742	GO:0098742	cell-cell adhesion via plasma-membrane adhesion molecules	3/42	293/21069	0.020498	0.117169	0.0829602	3	PTPRS/PTPRD//
GO:0045807	GO:0045807	positive regulation of endocytosis	2/42	112/21069	0.0209982	0.117169	0.0829602	2	C3/CD14//
GO:0051963	GO:0051963	regulation of synapse assembly	2/42	112/21069	0.0209982	0.117169	0.0829602	2	PTPRD//
GO:0006090	GO:0006090	pyruvate metabolic process	2/42	113/21069	0.0213498	0.117169	0.0829602	2	ALDOB/FBP1//
GO:0002690	GO:0002690	positive regulation of leukocyte chemotaxis	2/42	114/21069	0.0217039	0.117169	0.0829602	2	THBS4/LBP//
GO:0005976	GO:0005976	polysaccharide metabolic process	2/42	114/21069	0.0217039	0.117169	0.0829602	2	GBE1/B3GNT8//
GO:0006002	GO:0006002	fructose 6-phosphate metabolic process	1/42	11/21069	0.0217158	0.117169	0.0829602	1	FBP1//
GO:0031666	GO:0031666	positive regulation of lipopolysaccharide-mediated signaling pathway	1/42	11/21069	0.0217158	0.117169	0.0829602	1	CD14//
GO:0032493	GO:0032493	response to bacterial lipoprotein	1/42	11/21069	0.0217158	0.117169	0.0829602	1	CD14//
GO:0061365	GO:0061365	positive regulation of triglyceride lipase activity	1/42	11/21069	0.0217158	0.117169	0.0829602	1	APOA4//
GO:0098883	GO:0098883	synapse pruning	1/42	11/21069	0.0217158	0.117169	0.0829602	1	C3//
GO:1904729	GO:1904729	regulation of intestinal lipid absorption	1/42	11/21069	0.0217158	0.117169	0.0829602	1	APOA4//
GO:0034446	GO:0034446	substrate adhesion-dependent cell spreading	2/42	115/21069	0.0220605	0.117169	0.0829602	2	FN1/ATRN//
GO:0046425	GO:0046425	regulation of receptor signaling pathway via JAK-STAT	2/42	116/21069	0.0224195	0.117169	0.0829602	2	PTPRD//
GO:0006470	GO:0006470	protein dephosphorylation	3/42	304/21069	0.0225618	0.117169	0.0829602	3	PTPRS/PTPRD//
GO:0044262	GO:0044262	cellular carbohydrate metabolic process	3/42	305/21069	0.0227549	0.117169	0.0829602	3	GBE1/B3GNT8/FBP1//
GO:0001938	GO:0001938	positive regulation of endothelial cell proliferation	2/42	118/21069	0.0231449	0.117169	0.0829602	2	THBS4/LRG1//
GO:0009185	GO:0009185	ribonucleoside diphosphate metabolic process	2/42	118/21069	0.0231449	0.117169	0.0829602	2	ALDOB/FBP1//
GO:0061387	GO:0061387	regulation of extent of cell growth	2/42	118/21069	0.0231449	0.117169	0.0829602	2	PTPRS/FN1//
GO:0001553	GO:0001553	luteinization	1/42	12/21069	0.023667	0.117169	0.0829602	1	MMP2//
GO:0001794	GO:0001794	type IIa hypersensitivity	1/42	12/21069	0.023667	0.117169	0.0829602	1	C3//
GO:0002445	GO:0002445	type II hypersensitivity	1/42	12/21069	0.023667	0.117169	0.0829602	1	C3//
GO:0002885	GO:0002885	positive regulation of hypersensitivity	1/42	12/21069	0.023667	0.117169	0.0829602	1	C3//
GO:0006971	GO:0006971	hypotonic response	1/42	12/21069	0.023667	0.117169	0.0829602	1	FBP1//
GO:0034370	GO:0034370	triglyceride-rich lipoprotein particle remodeling	1/42	12/21069	0.023667	0.117169	0.0829602	1	APOA4//
GO:0034372	GO:0034372	very-low-density lipoprotein particle remodeling	1/42	12/21069	0.023667	0.117169	0.0829602	1	APOA4//
GO:0060346	GO:0060346	bone trabecula formation	1/42	12/21069	0.023667	0.117169	0.0829602	1	MMP2//
GO:0071472	GO:0071472	cellular response to salt stress	1/42	12/21069	0.023667	0.117169	0.0829602	1	FBP1//
GO:0071492	GO:0071492	cellular response to UV-A	1/42	12/21069	0.023667	0.117169	0.0829602	1	MMP2//
GO:0097278	GO:0097278	complement-dependent cytotoxicity	1/42	12/21069	0.023667	0.117169	0.0829602	1	C3//
GO:0051962	GO:0051962	positive regulation of nervous system development	3/42	311/21069	0.0239324	0.117545	0.0832266	3	FN1/PTPRD//
GO:1901890	GO:1901890	positive regulation of cell junction assembly	2/42	122/21069	0.0246243	0.117545	0.0832266	2	PTPRD//
GO:0006641	GO:0006641	triglyceride metabolic process	2/42	123/21069	0.0250001	0.117545	0.0832266	2	C3/APOA4//
GO:0005984	GO:0005984	disaccharide metabolic process	1/42	13/21069	0.0256144	0.117545	0.0832266	1	FBP1//
GO:0009437	GO:0009437	carnitine metabolic process	1/42	13/21069	0.0256144	0.117545	0.0832266	1	ALDH9A1//
GO:0009698	GO:0009698	phenylpropanoid metabolic process	1/42	13/21069	0.0256144	0.117545	0.0832266	1	PON3//
GO:0009804	GO:0009804	coumarin metabolic process	1/42	13/21069	0.0256144	0.117545	0.0832266	1	PON3//
GO:0010635	GO:0010635	regulation of mitochondrial fusion	1/42	13/21069	0.0256144	0.117545	0.0832266	1	TFRC//
GO:0033700	GO:0033700	phospholipid efflux	1/42	13/21069	0.0256144	0.117545	0.0832266	1	APOA4//
GO:0051451	GO:0051451	myoblast migration	1/42	13/21069	0.0256144	0.117545	0.0832266	1	THBS4//
GO:0060100	GO:0060100	positive regulation of phagocytosis, engulfment	1/42	13/21069	0.0256144	0.117545	0.0832266	1	C3//
GO:1904478	GO:1904478	regulation of intestinal absorption	1/42	13/21069	0.0256144	0.117545	0.0832266	1	APOA4//
GO:1904627	GO:1904627	response to phorbol 13-acetate 12-myristate	1/42	13/21069	0.0256144	0.117545	0.0832266	1	FBP1//
GO:1904628	GO:1904628	cellular response to phorbol 13-acetate 12-myristate	1/42	13/21069	0.0256144	0.117545	0.0832266	1	FBP1//
GO:1905155	GO:1905155	positive regulation of membrane invagination	1/42	13/21069	0.0256144	0.117545	0.0832266	1	C3//
GO:1905918	GO:1905918	regulation of CoA-transferase activity	1/42	13/21069	0.0256144	0.117545	0.0832266	1	APOA4//
GO:0032677	GO:0032677	regulation of interleukin-8 production	2/42	126/21069	0.0261417	0.118952	0.0842224	2	LBP/CD14//
GO:0032637	GO:0032637	interleukin-8 production	2/42	127/21069	0.0265268	0.118952	0.0842224	2	LBP/CD14//
GO:1904892	GO:1904892	regulation of receptor signaling pathway via STAT	2/42	127/21069	0.0265268	0.118952	0.0842224	2	PTPRD//
GO:0006520	GO:0006520	cellular amino acid metabolic process	3/42	324/21069	0.026596	0.118952	0.0842224	3	ACY1/ALDH1A1//
GO:0002866	GO:0002866	positive regulation of acute inflammatory response to antigenic stimulus	1/42	14/21069	0.0275579	0.118952	0.0842224	1	C3//
GO:0003096	GO:0003096	renal sodium ion transport	1/42	14/21069	0.0275579	0.118952	0.0842224	1	PON3//
GO:0010896	GO:0010896	regulation of triglyceride catabolic process	1/42	14/21069	0.0275579	0.118952	0.0842224	1	APOA4//
GO:0034163	GO:0034163	regulation of toll-like receptor 9 signaling pathway	1/42	14/21069	0.0275579	0.118952	0.0842224	1	PTPRS//
GO:0042538	GO:0042538	hyperosmotic salinity response	1/42	14/21069	0.0275579	0.118952	0.0842224	1	FBP1//
GO:0045820	GO:0045820	negative regulation of glycolytic process	1/42	14/21069	0.0275579	0.118952	0.0842224	1	FBP1//
GO:0046348	GO:0046348	amino sugar catabolic process	1/42	14/21069	0.0275579	0.118952	0.0842224	1	ALDH1A1//
GO:0061000	GO:0061000	negative regulation of dendritic spine development	1/42	14/21069	0.0275579	0.118952	0.0842224	1	PTPRS//
GO:0032479	GO:0032479	regulation of type I interferon production	2/42	130/21069	0.0276962	0.118952	0.0842224	2	PTPRS/CD14//
GO:0032606	GO:0032606	type I interferon production	2/42	130/21069	0.0276962	0.118952	0.0842224	2	PTPRS/CD14//
GO:1990748	GO:1990748	cellular detoxification	2/42	130/21069	0.0276962	0.118952	0.0842224	2	APOA4/ALDH1A1//
GO:0032526	GO:0032526	response to retinoic acid	2/42	133/21069	0.0288862	0.119537	0.084637	2	TFRC/MMP2//
GO:0048675	GO:0048675	axon extension	2/42	133/21069	0.0288862	0.119537	0.084637	2	PTPRS/FN1//
GO:0010720	GO:0010720	positive regulation of cell development	3/42	335/21069	0.0289698	0.119537	0.084637	3	FN1/PTPRD//
GO:0022604	GO:0022604	regulation of cell morphogenesis	3/42	336/21069	0.029191	0.119537	0.084637	3	FN1/PTPRD//
GO:0006909	GO:0006909	phagocytosis	3/42	337/21069	0.0294131	0.119537	0.084637	3	C3/LBP//
GO:0002679	GO:0002679	respiratory burst involved in defense response	1/42	15/21069	0.0294977	0.119537	0.084637	1	LBP//
GO:0002883	GO:0002883	regulation of hypersensitivity	1/42	15/21069	0.0294977	0.119537	0.084637	1	C3//
GO:0006570	GO:0006570	tyrosine metabolic process	1/42	15/21069	0.0294977	0.119537	0.084637	1	HPD//
GO:0016322	GO:0016322	neuron remodeling	1/42	15/21069	0.0294977	0.119537	0.084637	1	C3//
GO:0048681	GO:0048681	negative regulation of axon regeneration	1/42	15/21069	0.0294977	0.119537	0.084637	1	PTPRS//
GO:0060099	GO:0060099	regulation of phagocytosis, engulfment	1/42	15/21069	0.0294977	0.119537	0.084637	1	C3//
GO:0070141	GO:0070141	response to UV-A	1/42	15/21069	0.0294977	0.119537	0.084637	1	MMP2//
GO:0071474	GO:0071474	cellular hyperosmotic response	1/42	15/21069	0.0294977	0.119537	0.084637	1	FBP1//
GO:1905153	GO:1905153	regulation of membrane invagination	1/42	15/21069	0.0294977	0.119537	0.084637	1	C3//
GO:0009132	GO:0009132	nucleoside diphosphate metabolic process	2/42	135/21069	0.0296907	0.119836	0.0848486	2	ALDOB/FBP1//
GO:0010838	GO:0010838	positive regulation of keratinocyte proliferation	1/42	16/21069	0.0314338	0.123886	0.0877161	1	LRG1//
GO:0032490	GO:0032490	detection of molecule of bacterial origin	1/42	16/21069	0.0314338	0.123886	0.0877161	1	LBP//
GO:0048266	GO:0048266	behavioral response to pain	1/42	16/21069	0.0314338	0.123886	0.0877161	1	THBS4//
GO:0061430	GO:0061430	bone trabecula morphogenesis	1/42	16/21069	0.0314338	0.123886	0.0877161	1	MMP2//
GO:0070571	GO:0070571	negative regulation of neuron projection regeneration	1/42	16/21069	0.0314338	0.123886	0.0877161	1	PTPRS//
GO:0071635	GO:0071635	negative regulation of transforming growth factor beta production	1/42	16/21069	0.0314338	0.123886	0.0877161	1	FN1//
GO:0006022	GO:0006022	aminoglycan metabolic process	2/42	140/21069	0.0317411	0.124609	0.0882278	2	ITIH3/B3GNT8//
GO:0022612	GO:0022612	gland morphogenesis	2/42	141/21069	0.0321578	0.125753	0.0890381	2	FGL1/MMP2//
GO:0048638	GO:0048638	regulation of developmental growth	3/42	350/21069	0.0323833	0.126144	0.0893151	3	PTPRS/FN1//
GO:0006577	GO:0006577	amino-acid betaine metabolic process	1/42	17/21069	0.033366	0.127018	0.089934	1	ALDH9A1//
GO:0009074	GO:0009074	aromatic amino acid family catabolic process	1/42	17/21069	0.033366	0.127018	0.089934	1	HPD//
GO:0070071	GO:0070071	proton-transporting two-sector ATPase complex assembly	1/42	17/21069	0.033366	0.127018	0.089934	1	ALDOB//
GO:0072378	GO:0072378	blood coagulation, fibrin clot formation	1/42	17/21069	0.033366	0.127018	0.089934	1	FN1//
GO:0090136	GO:0090136	epithelial cell-cell adhesion	1/42	17/21069	0.033366	0.127018	0.089934	1	THBS4//
GO:0110096	GO:0110096	cellular response to aldehyde	1/42	17/21069	0.033366	0.127018	0.089934	1	ALDH1A1//
GO:0097237	GO:0097237	cellular response to toxic substance	2/42	145/21069	0.0338461	0.12836	0.0908836	2	APOA4/ALDH1A1//
GO:0001704	GO:0001704	formation of primary germ layer	2/42	147/21069	0.0347031	0.131115	0.0928345	2	MMP2/FN1//
GO:0051604	GO:0051604	protein maturation	3/42	362/21069	0.0352603	0.131862	0.0933637	3	C1RL/C1RL/FN1//
GO:0032688	GO:0032688	negative regulation of interferon-beta production	1/42	18/21069	0.0352945	0.131862	0.0933637	1	PTPRS//
GO:0060263	GO:0060263	regulation of respiratory burst	1/42	18/21069	0.0352945	0.131862	0.0933637	1	LBP//
GO:0048813	GO:0048813	dendrite morphogenesis	2/42	150/21069	0.0360044	0.134016	0.0948889	2	PTPRD//
GO:0008203	GO:0008203	cholesterol metabolic process	2/42	151/21069	0.0364424	0.135146	0.0956887	2	APOL1/APOA4//
GO:0042157	GO:0042157	lipoprotein metabolic process	2/42	152/21069	0.0368824	0.13591	0.0962296	2	APOL1/APOA4//
GO:0002524	GO:0002524	hypersensitivity	1/42	19/21069	0.0372193	0.13591	0.0962296	1	C3//
GO:0007567	GO:0007567	parturition	1/42	19/21069	0.0372193	0.13591	0.0962296	1	MMP2//
GO:0030299	GO:0030299	intestinal cholesterol absorption	1/42	19/21069	0.0372193	0.13591	0.0962296	1	APOA4//
GO:0030168	GO:0030168	platelet activation	2/42	153/21069	0.0373246	0.13591	0.0962296	2	FN1/SAA1//
GO:0031346	GO:0031346	positive regulation of cell projection organization	3/42	375/21069	0.0385225	0.138996	0.0984148	3	FN1/PTPRD//
GO:0002281	GO:0002281	macrophage activation involved in immune response	1/42	20/21069	0.0391402	0.138996	0.0984148	1	LBP//
GO:0042117	GO:0042117	monocyte activation	1/42	20/21069	0.0391402	0.138996	0.0984148	1	FN1//
GO:0045780	GO:0045780	positive regulation of bone resorption	1/42	20/21069	0.0391402	0.138996	0.0984148	1	TFRC//
GO:0051004	GO:0051004	regulation of lipoprotein lipase activity	1/42	20/21069	0.0391402	0.138996	0.0984148	1	APOA4//
GO:0055093	GO:0055093	response to hyperoxia	1/42	20/21069	0.0391402	0.138996	0.0984148	1	MMP2//
GO:0072376	GO:0072376	protein activation cascade	1/42	20/21069	0.0391402	0.138996	0.0984148	1	FN1//
GO:0007162	GO:0007162	negative regulation of cell adhesion	3/42	378/21069	0.0392967	0.139061	0.0984603	3	ADAMDEC1/FGL1/MMP2//
GO:0034614	GO:0034614	cellular response to reactive oxygen species	2/42	158/21069	0.0395658	0.139401	0.0987015	2	MMP2/APOA4//
GO:0006639	GO:0006639	acylglycerol metabolic process	2/42	159/21069	0.0400201	0.139401	0.0987015	2	C3/APOA4//
GO:0045765	GO:0045765	regulation of angiogenesis	3/42	381/21069	0.0400789	0.139401	0.0987015	3	THBS4/C3//
GO:0006638	GO:0006638	neutral lipid metabolic process	2/42	160/21069	0.0404764	0.139401	0.0987015	2	C3/APOA4//
GO:0010038	GO:0010038	response to metal ion	3/42	383/21069	0.0406048	0.139401	0.0987015	3	TFRC/CD14/FBP1//
GO:0062197	GO:0062197	cellular response to chemical stress	3/42	384/21069	0.040869	0.139401	0.0987015	3	MMP2/APOA4/FBP1//
GO:1902652	GO:1902652	secondary alcohol metabolic process	2/42	161/21069	0.0409347	0.139401	0.0987015	2	APOL1/APOA4//
GO:0002864	GO:0002864	regulation of acute inflammatory response to antigenic stimulus	1/42	21/21069	0.0410575	0.139401	0.0987015	1	C3//
GO:0008228	GO:0008228	opsonization	1/42	21/21069	0.0410575	0.139401	0.0987015	1	LBP//
GO:0042136	GO:0042136	neurotransmitter biosynthetic process	1/42	21/21069	0.0410575	0.139401	0.0987015	1	ALDH9A1//
GO:0071498	GO:0071498	cellular response to fluid shear stress	1/42	21/21069	0.0410575	0.139401	0.0987015	1	MMP2//
GO:2000427	GO:2000427	positive regulation of apoptotic cell clearance	1/42	21/21069	0.0410575	0.139401	0.0987015	1	C3//
GO:1901342	GO:1901342	regulation of vasculature development	3/42	387/21069	0.0416671	0.140995	0.0998298	3	THBS4/C3//
GO:0030728	GO:0030728	ovulation	1/42	22/21069	0.042971	0.14184	0.100428	1	MMP2//
GO:0033194	GO:0033194	response to hydroperoxide	1/42	22/21069	0.042971	0.14184	0.100428	1	APOA4//
GO:0034162	GO:0034162	toll-like receptor 9 signaling pathway	1/42	22/21069	0.042971	0.14184	0.100428	1	PTPRS//
GO:0034375	GO:0034375	high-density lipoprotein particle remodeling	1/42	22/21069	0.042971	0.14184	0.100428	1	APOA4//
GO:0034380	GO:0034380	high-density lipoprotein particle assembly	1/42	22/21069	0.042971	0.14184	0.100428	1	APOA4//
GO:0048670	GO:0048670	regulation of collateral sprouting	1/42	22/21069	0.042971	0.14184	0.100428	1	PTPRS//
GO:1903579	GO:1903579	negative regulation of ATP metabolic process	1/42	22/21069	0.042971	0.14184	0.100428	1	FBP1//
GO:0002699	GO:0002699	positive regulation of immune effector process	3/42	393/21069	0.0432871	0.14184	0.100428	3	TFRC/C3/LBP//
GO:0006066	GO:0006066	alcohol metabolic process	3/42	395/21069	0.043834	0.14184	0.100428	3	APOL1/APOA4//
GO:0050770	GO:0050770	regulation of axonogenesis	2/42	168/21069	0.0441978	0.14184	0.100428	2	PTPRS/FN1//
GO:0016052	GO:0016052	carbohydrate catabolic process	2/42	169/21069	0.0446717	0.14184	0.100428	2	ALDOB/FBP1//
GO:0050921	GO:0050921	positive regulation of chemotaxis	2/42	169/21069	0.0446717	0.14184	0.100428	2	THBS4/LBP//
GO:0010042	GO:0010042	response to manganese ion	1/42	23/21069	0.0448808	0.14184	0.100428	1	TFRC//
GO:0030449	GO:0030449	regulation of complement activation	1/42	23/21069	0.0448808	0.14184	0.100428	1	C3//
GO:0035313	GO:0035313	wound healing, spreading of epidermal cells	1/42	23/21069	0.0448808	0.14184	0.100428	1	LRG1//
GO:0044241	GO:0044241	lipid digestion	1/42	23/21069	0.0448808	0.14184	0.100428	1	APOA4//
GO:0045723	GO:0045723	positive regulation of fatty acid biosynthetic process	1/42	23/21069	0.0448808	0.14184	0.100428	1	APOA4//
GO:0051546	GO:0051546	keratinocyte migration	1/42	23/21069	0.0448808	0.14184	0.100428	1	LRG1//
GO:0098856	GO:0098856	intestinal lipid absorption	1/42	23/21069	0.0448808	0.14184	0.100428	1	APOA4//
GO:0150146	GO:0150146	cell junction disassembly	1/42	23/21069	0.0448808	0.14184	0.100428	1	C3//
GO:2000425	GO:2000425	regulation of apoptotic cell clearance	1/42	23/21069	0.0448808	0.14184	0.100428	1	C3//
GO:0098754	GO:0098754	detoxification	2/42	170/21069	0.0451475	0.142236	0.100709	2	APOA4/ALDH1A1//
GO:0030336	GO:0030336	negative regulation of cell migration	3/42	401/21069	0.045496	0.142845	0.10114	3	DDT/DDT//
GO:0016125	GO:0016125	sterol metabolic process	2/42	171/21069	0.0456253	0.142845	0.10114	2	APOL1/APOA4//
GO:0010866	GO:0010866	regulation of triglyceride biosynthetic process	1/42	24/21069	0.0467868	0.145575	0.103073	1	C3//
GO:0019430	GO:0019430	removal of superoxide radicals	1/42	24/21069	0.0467868	0.145575	0.103073	1	APOA4//
GO:0007568	GO:0007568	aging	2/42	175/21069	0.0475549	0.147508	0.104442	2	TFRC/MMP2//
GO:0044282	GO:0044282	small molecule catabolic process	3/42	412/21069	0.0486241	0.149185	0.105629	3	PON3/ALDOB//
GO:0032928	GO:0032928	regulation of superoxide anion generation	1/42	25/21069	0.0486892	0.149185	0.105629	1	PON3//
GO:0090208	GO:0090208	positive regulation of triglyceride metabolic process	1/42	25/21069	0.0486892	0.149185	0.105629	1	APOA4//
GO:1900543	GO:1900543	negative regulation of purine nucleotide metabolic process	1/42	25/21069	0.0486892	0.149185	0.105629	1	FBP1//
GO:0002687	GO:0002687	positive regulation of leukocyte migration	2/42	179/21069	0.0495142	0.151252	0.107092	2	THBS4/LBP//
GO:2000146	GO:2000146	negative regulation of cell motility	3/42	417/21069	0.0500805	0.152218	0.107776	3	DDT/DDT//
GO:0033622	GO:0033622	integrin activation	1/42	26/21069	0.0505878	0.152218	0.107776	1	FN1//
GO:0060740	GO:0060740	prostate gland epithelium morphogenesis	1/42	26/21069	0.0505878	0.152218	0.107776	1	MMP2//
GO:0071450	GO:0071450	cellular response to oxygen radical	1/42	26/21069	0.0505878	0.152218	0.107776	1	APOA4//
GO:0071451	GO:0071451	cellular response to superoxide	1/42	26/21069	0.0505878	0.152218	0.107776	1	APOA4//
GO:0002824	GO:0002824	positive regulation of adaptive immune response based on somatic recombination of immune receptors built from immunoglobulin superfamily domains	2/42	183/21069	0.0515027	0.154048	0.109072	2	TFRC/C3//
GO:0099173	GO:0099173	postsynapse organization	2/42	183/21069	0.0515027	0.154048	0.109072	2	PTPRD//
GO:0002888	GO:0002888	positive regulation of myeloid leukocyte mediated immunity	1/42	27/21069	0.0524828	0.154678	0.109518	1	C3//
GO:0036296	GO:0036296	response to increased oxygen levels	1/42	27/21069	0.0524828	0.154678	0.109518	1	MMP2//
GO:0043691	GO:0043691	reverse cholesterol transport	1/42	27/21069	0.0524828	0.154678	0.109518	1	APOA4//
GO:0045980	GO:0045980	negative regulation of nucleotide metabolic process	1/42	27/21069	0.0524828	0.154678	0.109518	1	FBP1//
GO:0048668	GO:0048668	collateral sprouting	1/42	27/21069	0.0524828	0.154678	0.109518	1	PTPRS//
GO:0007259	GO:0007259	receptor signaling pathway via JAK-STAT	2/42	186/21069	0.0530128	0.155783	0.1103	2	PTPRD//
GO:0002523	GO:0002523	leukocyte migration involved in inflammatory response	1/42	28/21069	0.054374	0.156604	0.110882	1	LBP//
GO:0006929	GO:0006929	substrate-dependent cell migration	1/42	28/21069	0.054374	0.156604	0.110882	1	FN1//
GO:0006972	GO:0006972	hyperosmotic response	1/42	28/21069	0.054374	0.156604	0.110882	1	FBP1//
GO:0045745	GO:0045745	positive regulation of G protein-coupled receptor signaling pathway	1/42	28/21069	0.054374	0.156604	0.110882	1	C3//
GO:0060343	GO:0060343	trabecula formation	1/42	28/21069	0.054374	0.156604	0.110882	1	MMP2//
GO:0060512	GO:0060512	prostate gland morphogenesis	1/42	28/21069	0.054374	0.156604	0.110882	1	MMP2//
GO:0002821	GO:0002821	positive regulation of adaptive immune response	2/42	189/21069	0.0545387	0.156604	0.110882	2	TFRC/C3//
GO:1990138	GO:1990138	neuron projection extension	2/42	189/21069	0.0545387	0.156604	0.110882	2	PTPRS/FN1//
GO:0046890	GO:0046890	regulation of lipid biosynthetic process	2/42	192/21069	0.0560802	0.158384	0.112142	2	C3/APOA4//
GO:0000303	GO:0000303	response to superoxide	1/42	29/21069	0.0562616	0.158384	0.112142	1	APOA4//
GO:0010884	GO:0010884	positive regulation of lipid storage	1/42	29/21069	0.0562616	0.158384	0.112142	1	C3//
GO:0042537	GO:0042537	benzene-containing compound metabolic process	1/42	29/21069	0.0562616	0.158384	0.112142	1	PON3//
GO:0045830	GO:0045830	positive regulation of isotype switching	1/42	29/21069	0.0562616	0.158384	0.112142	1	TFRC//
GO:0048265	GO:0048265	response to pain	1/42	29/21069	0.0562616	0.158384	0.112142	1	THBS4//
GO:0050996	GO:0050996	positive regulation of lipid catabolic process	1/42	29/21069	0.0562616	0.158384	0.112142	1	APOA4//
GO:0007416	GO:0007416	synapse assembly	2/42	194/21069	0.0571164	0.159265	0.112766	2	PTPRD//
GO:0001936	GO:0001936	regulation of endothelial cell proliferation	2/42	195/21069	0.057637	0.159265	0.112766	2	THBS4/LRG1//
GO:0000305	GO:0000305	response to oxygen radical	1/42	30/21069	0.0581455	0.159265	0.112766	1	APOA4//
GO:0008053	GO:0008053	mitochondrial fusion	1/42	30/21069	0.0581455	0.159265	0.112766	1	TFRC//
GO:0010575	GO:0010575	positive regulation of vascular endothelial growth factor production	1/42	30/21069	0.0581455	0.159265	0.112766	1	C3//
GO:0042178	GO:0042178	xenobiotic catabolic process	1/42	30/21069	0.0581455	0.159265	0.112766	1	PON3//
GO:0072574	GO:0072574	hepatocyte proliferation	1/42	30/21069	0.0581455	0.159265	0.112766	1	FGL1//
GO:0072575	GO:0072575	epithelial cell proliferation involved in liver morphogenesis	1/42	30/21069	0.0581455	0.159265	0.112766	1	FGL1//
GO:0045766	GO:0045766	positive regulation of angiogenesis	2/42	196/21069	0.0581593	0.159265	0.112766	2	C3/LRG1//
GO:1904018	GO:1904018	positive regulation of vasculature development	2/42	196/21069	0.0581593	0.159265	0.112766	2	C3/LRG1//
GO:0097696	GO:0097696	receptor signaling pathway via STAT	2/42	197/21069	0.0586833	0.160263	0.113472	2	PTPRD//
GO:0009072	GO:0009072	aromatic amino acid family metabolic process	1/42	31/21069	0.0600257	0.161731	0.114512	1	HPD//
GO:0019433	GO:0019433	triglyceride catabolic process	1/42	31/21069	0.0600257	0.161731	0.114512	1	APOA4//
GO:0042744	GO:0042744	hydrogen peroxide catabolic process	1/42	31/21069	0.0600257	0.161731	0.114512	1	APOA4//
GO:0060325	GO:0060325	face morphogenesis	1/42	31/21069	0.0600257	0.161731	0.114512	1	MMP2//
GO:0072576	GO:0072576	liver morphogenesis	1/42	31/21069	0.0600257	0.161731	0.114512	1	FGL1//
GO:0008361	GO:0008361	regulation of cell size	2/42	200/21069	0.0602653	0.161943	0.114662	2	PTPRS/FN1//
GO:0001818	GO:0001818	negative regulation of cytokine production	3/42	454/21069	0.0615146	0.164581	0.11653	3	PTPRS/LBP/FN1//
GO:1905952	GO:1905952	regulation of lipid localization	2/42	203/21069	0.0618619	0.164581	0.11653	2	C3/APOA4//
GO:0002863	GO:0002863	positive regulation of inflammatory response to antigenic stimulus	1/42	32/21069	0.0619023	0.164581	0.11653	1	C3//
GO:0043032	GO:0043032	positive regulation of macrophage activation	1/42	32/21069	0.0619023	0.164581	0.11653	1	LBP//
GO:0040013	GO:0040013	negative regulation of locomotion	3/42	457/21069	0.0624915	0.16571	0.117329	3	DDT/DDT//
GO:0002438	GO:0002438	acute inflammatory response to antigenic stimulus	1/42	33/21069	0.0637752	0.167347	0.118488	1	C3//
GO:0009312	GO:0009312	oligosaccharide biosynthetic process	1/42	33/21069	0.0637752	0.167347	0.118488	1	FBP1//
GO:0010039	GO:0010039	response to iron ion	1/42	33/21069	0.0637752	0.167347	0.118488	1	TFRC//
GO:0048679	GO:0048679	regulation of axon regeneration	1/42	33/21069	0.0637752	0.167347	0.118488	1	PTPRS//
GO:0051260	GO:0051260	protein homooligomerization	2/42	208/21069	0.0645553	0.168698	0.119445	2	C9/ALDH9A1//
GO:0030511	GO:0030511	positive regulation of transforming growth factor beta receptor signaling pathway	1/42	34/21069	0.0656444	0.168698	0.119445	1	LRG1//
GO:0032607	GO:0032607	interferon-alpha production	1/42	34/21069	0.0656444	0.168698	0.119445	1	PTPRS//
GO:0032647	GO:0032647	regulation of interferon-alpha production	1/42	34/21069	0.0656444	0.168698	0.119445	1	PTPRS//
GO:0034377	GO:0034377	plasma lipoprotein particle assembly	1/42	34/21069	0.0656444	0.168698	0.119445	1	APOA4//
GO:0034405	GO:0034405	response to fluid shear stress	1/42	34/21069	0.0656444	0.168698	0.119445	1	MMP2//
GO:0035335	GO:0035335	peptidyl-tyrosine dephosphorylation	1/42	34/21069	0.0656444	0.168698	0.119445	1	PTPRS//
GO:1903846	GO:1903846	positive regulation of cellular response to transforming growth factor beta stimulus	1/42	34/21069	0.0656444	0.168698	0.119445	1	LRG1//
GO:0006869	GO:0006869	lipid transport	3/42	467/21069	0.0658006	0.168698	0.119445	3	LBP/APOL1/APOA4//
GO:0034329	GO:0034329	cell junction assembly	3/42	468/21069	0.0661359	0.168835	0.119542	3	FN1/PTPRD//
GO:0001935	GO:0001935	endothelial cell proliferation	2/42	211/21069	0.0661902	0.168835	0.119542	2	THBS4/LRG1//
GO:0030308	GO:0030308	negative regulation of cell growth	2/42	212/21069	0.0667383	0.169802	0.120227	2	PTPRS/FBP1//
GO:0001558	GO:0001558	regulation of cell growth	3/42	471/21069	0.0671468	0.17041	0.120657	3	PTPRS/FN1/FBP1//
GO:0002227	GO:0002227	innate immune response in mucosa	1/42	35/21069	0.06751	0.170471	0.1207	1	APOA4//
GO:0030212	GO:0030212	hyaluronan metabolic process	1/42	35/21069	0.06751	0.170471	0.1207	1	ITIH3//
GO:0000302	GO:0000302	response to reactive oxygen species	2/42	214/21069	0.0678391	0.170873	0.120985	2	MMP2/APOA4//
GO:0042133	GO:0042133	neurotransmitter metabolic process	1/42	36/21069	0.069372	0.173862	0.123101	1	ALDH9A1//
GO:0070570	GO:0070570	regulation of neuron projection regeneration	1/42	36/21069	0.069372	0.173862	0.123101	1	PTPRS//
GO:0007369	GO:0007369	gastrulation	2/42	218/21069	0.0700589	0.175147	0.124011	2	MMP2/FN1//
GO:0009651	GO:0009651	response to salt stress	1/42	37/21069	0.0712303	0.175888	0.124536	1	FBP1//
GO:0034368	GO:0034368	protein-lipid complex remodeling	1/42	37/21069	0.0712303	0.175888	0.124536	1	APOA4//
GO:0034369	GO:0034369	plasma lipoprotein particle remodeling	1/42	37/21069	0.0712303	0.175888	0.124536	1	APOA4//
GO:0035821	GO:0035821	modulation of process of another organism	1/42	37/21069	0.0712303	0.175888	0.124536	1	REG1A//
GO:0065005	GO:0065005	protein-lipid complex assembly	1/42	37/21069	0.0712303	0.175888	0.124536	1	APOA4//
GO:0006979	GO:0006979	response to oxidative stress	3/42	488/21069	0.0730096	0.177417	0.125618	3	MMP2/APOA4//
GO:0002922	GO:0002922	positive regulation of humoral immune response	1/42	38/21069	0.073085	0.177417	0.125618	1	C3//
GO:0006734	GO:0006734	NADH metabolic process	1/42	38/21069	0.073085	0.177417	0.125618	1	ALDOB//
GO:0018149	GO:0018149	peptide cross-linking	1/42	38/21069	0.073085	0.177417	0.125618	1	FN1//
GO:0031664	GO:0031664	regulation of lipopolysaccharide-mediated signaling pathway	1/42	38/21069	0.073085	0.177417	0.125618	1	CD14//
GO:0045940	GO:0045940	positive regulation of steroid metabolic process	1/42	38/21069	0.073085	0.177417	0.125618	1	APOA4//
GO:0090322	GO:0090322	regulation of superoxide metabolic process	1/42	38/21069	0.073085	0.177417	0.125618	1	PON3//
GO:0034367	GO:0034367	protein-containing complex remodeling	1/42	39/21069	0.0749361	0.181036	0.12818	1	APOA4//
GO:0060323	GO:0060323	head morphogenesis	1/42	39/21069	0.0749361	0.181036	0.12818	1	MMP2//
GO:0045191	GO:0045191	regulation of isotype switching	1/42	40/21069	0.0767836	0.184171	0.1304	1	TFRC//
GO:0045730	GO:0045730	respiratory burst	1/42	40/21069	0.0767836	0.184171	0.1304	1	LBP//
GO:0045923	GO:0045923	positive regulation of fatty acid metabolic process	1/42	40/21069	0.0767836	0.184171	0.1304	1	APOA4//
GO:0002708	GO:0002708	positive regulation of lymphocyte mediated immunity	2/42	232/21069	0.0780133	0.186369	0.131957	2	TFRC/C3//
GO:0030100	GO:0030100	regulation of endocytosis	2/42	233/21069	0.0785922	0.186369	0.131957	2	C3/CD14//
GO:0002675	GO:0002675	positive regulation of acute inflammatory response	1/42	41/21069	0.0786275	0.186369	0.131957	1	C3//
GO:0006040	GO:0006040	amino sugar metabolic process	1/42	41/21069	0.0786275	0.186369	0.131957	1	ALDH1A1//
GO:0071392	GO:0071392	cellular response to estradiol stimulus	1/42	41/21069	0.0786275	0.186369	0.131957	1	MMP2//
GO:1901888	GO:1901888	regulation of cell junction assembly	2/42	234/21069	0.0791723	0.187219	0.132559	2	PTPRD//
GO:0019320	GO:0019320	hexose catabolic process	1/42	42/21069	0.0804678	0.189391	0.134096	1	ALDOB//
GO:0032480	GO:0032480	negative regulation of type I interferon production	1/42	42/21069	0.0804678	0.189391	0.134096	1	PTPRS//
GO:0050679	GO:0050679	positive regulation of epithelial cell proliferation	2/42	237/21069	0.0809211	0.190013	0.134537	2	THBS4/LRG1//
GO:0016242	GO:0016242	negative regulation of macroautophagy	1/42	43/21069	0.0823045	0.191472	0.13557	1	QSOX1//
GO:0050892	GO:0050892	intestinal absorption	1/42	43/21069	0.0823045	0.191472	0.13557	1	APOA4//
GO:0055090	GO:0055090	acylglycerol homeostasis	1/42	43/21069	0.0823045	0.191472	0.13557	1	APOA4//
GO:0070328	GO:0070328	triglyceride homeostasis	1/42	43/21069	0.0823045	0.191472	0.13557	1	APOA4//
GO:0019432	GO:0019432	triglyceride biosynthetic process	1/42	44/21069	0.0841376	0.193497	0.137004	1	C3//
GO:0044319	GO:0044319	wound healing, spreading of cells	1/42	44/21069	0.0841376	0.193497	0.137004	1	LRG1//
GO:0045124	GO:0045124	regulation of bone resorption	1/42	44/21069	0.0841376	0.193497	0.137004	1	TFRC//
GO:0071634	GO:0071634	regulation of transforming growth factor beta production	1/42	44/21069	0.0841376	0.193497	0.137004	1	FN1//
GO:0090505	GO:0090505	epiboly involved in wound healing	1/42	44/21069	0.0841376	0.193497	0.137004	1	LRG1//
GO:0019318	GO:0019318	hexose metabolic process	2/42	243/21069	0.0844549	0.193784	0.137206	2	ALDOB/FBP1//
GO:0050807	GO:0050807	regulation of synapse organization	2/42	244/21069	0.0850485	0.194701	0.137856	2	PTPRD//
GO:0016266	GO:0016266	O-glycan processing	1/42	45/21069	0.0859672	0.195366	0.138327	1	B3GNT8//
GO:0045773	GO:0045773	positive regulation of axon extension	1/42	45/21069	0.0859672	0.195366	0.138327	1	FN1//
GO:0090504	GO:0090504	epiboly	1/42	45/21069	0.0859672	0.195366	0.138327	1	LRG1//
GO:1902115	GO:1902115	regulation of organelle assembly	2/42	246/21069	0.0862396	0.195366	0.138327	2	PTPRD//
GO:0046034	GO:0046034	ATP metabolic process	2/42	247/21069	0.086837	0.195366	0.138327	2	ALDOB/FBP1//
GO:0002385	GO:0002385	mucosal immune response	1/42	46/21069	0.0877931	0.195366	0.138327	1	APOA4//
GO:0005978	GO:0005978	glycogen biosynthetic process	1/42	46/21069	0.0877931	0.195366	0.138327	1	GBE1//
GO:0009250	GO:0009250	glucan biosynthetic process	1/42	46/21069	0.0877931	0.195366	0.138327	1	GBE1//
GO:0010828	GO:0010828	positive regulation of glucose transmembrane transport	1/42	46/21069	0.0877931	0.195366	0.138327	1	C3//
GO:0046365	GO:0046365	monosaccharide catabolic process	1/42	46/21069	0.0877931	0.195366	0.138327	1	ALDOB//
GO:0097242	GO:0097242	amyloid-beta clearance	1/42	46/21069	0.0877931	0.195366	0.138327	1	C3//
GO:0048588	GO:0048588	developmental cell growth	2/42	249/21069	0.0880357	0.195366	0.138327	2	PTPRS/FN1//
GO:0050803	GO:0050803	regulation of synapse structure or activity	2/42	251/21069	0.0892395	0.195366	0.138327	2	PTPRD//
GO:0010677	GO:0010677	negative regulation of cellular carbohydrate metabolic process	1/42	47/21069	0.0896156	0.195366	0.138327	1	FBP1//
GO:0030890	GO:0030890	positive regulation of B cell proliferation	1/42	47/21069	0.0896156	0.195366	0.138327	1	TFRC//
GO:0042551	GO:0042551	neuron maturation	1/42	47/21069	0.0896156	0.195366	0.138327	1	C3//
GO:0042554	GO:0042554	superoxide anion generation	1/42	47/21069	0.0896156	0.195366	0.138327	1	PON3//
GO:0044058	GO:0044058	regulation of digestive system process	1/42	47/21069	0.0896156	0.195366	0.138327	1	APOA4//
GO:0046461	GO:0046461	neutral lipid catabolic process	1/42	47/21069	0.0896156	0.195366	0.138327	1	APOA4//
GO:0046464	GO:0046464	acylglycerol catabolic process	1/42	47/21069	0.0896156	0.195366	0.138327	1	APOA4//
GO:0046688	GO:0046688	response to copper ion	1/42	47/21069	0.0896156	0.195366	0.138327	1	TFRC//
GO:0071604	GO:0071604	transforming growth factor beta production	1/42	47/21069	0.0896156	0.195366	0.138327	1	FN1//
GO:0060560	GO:0060560	developmental growth involved in morphogenesis	2/42	253/21069	0.0904483	0.195514	0.138432	2	PTPRS/FN1//
GO:0002705	GO:0002705	positive regulation of leukocyte mediated immunity	2/42	254/21069	0.0910545	0.195514	0.138432	2	TFRC/C3//
GO:0006110	GO:0006110	regulation of glycolytic process	1/42	48/21069	0.0914344	0.195514	0.138432	1	FBP1//
GO:0010837	GO:0010837	regulation of keratinocyte proliferation	1/42	48/21069	0.0914344	0.195514	0.138432	1	LRG1//
GO:0030517	GO:0030517	negative regulation of axon extension	1/42	48/21069	0.0914344	0.195514	0.138432	1	PTPRS///
GO:0042398	GO:0042398	cellular modified amino acid biosynthetic process	1/42	48/21069	0.0914344	0.195514	0.138432	1	ALDH9A1///
GO:0048483	GO:0048483	autonomic nervous system development	1/42	48/21069	0.0914344	0.195514	0.138432	1	FN1///
GO:0098581	GO:0098581	detection of external biotic stimulus	1/42	48/21069	0.0914344	0.195514	0.138432	1	LBP///
GO:0120163	GO:0120163	negative regulation of cold-induced thermogenesis	1/42	48/21069	0.0914344	0.195514	0.138432	1	ALDH1A1///
GO:0032781	GO:0032781	positive regulation of ATP-dependent activity	1/42	49/21069	0.0932497	0.198551	0.140582	1	ALDOB///
GO:0071470	GO:0071470	cellular response to osmotic stress	1/42	49/21069	0.0932497	0.198551	0.140582	1	FBP1///
GO:0072593	GO:0072593	reactive oxygen species metabolic process	2/42	259/21069	0.0941039	0.199946	0.141569	2	PON3/APOA4///
GO:0002251	GO:0002251	organ or tissue specific immune response	1/42	50/21069	0.0950615	0.200287	0.141811	1	APOA4///
GO:0042304	GO:0042304	regulation of fatty acid biosynthetic process	1/42	50/21069	0.0950615	0.200287	0.141811	1	APOA4///
GO:0061383	GO:0061383	trabecula morphogenesis	1/42	50/21069	0.0950615	0.200287	0.141811	1	MMP2///
GO:0120009	GO:0120009	intermembrane lipid transfer	1/42	50/21069	0.0950615	0.200287	0.141811	1	APOA4///
GO:0005996	GO:0005996	monosaccharide metabolic process	2/42	262/21069	0.0959479	0.201732	0.142834	2	ALDOB/FBP1///
GO:0010171	GO:0010171	body morphogenesis	1/42	51/21069	0.0968697	0.202399	0.143307	1	MMP2///
GO:0022602	GO:0022602	ovulation cycle process	1/42	51/21069	0.0968697	0.202399	0.143307	1	MMP2///
GO:0030574	GO:0030574	collagen catabolic process	1/42	51/21069	0.0968697	0.202399	0.143307	1	MMP2///
GO:0002822	GO:0002822	regulation of adaptive immune response based on somatic recombination of immune receptors built from immunoglobulin superfamily domains	2/42	266/21069	0.098423	0.20447	0.144773	2	TFRC/C3///
GO:0046395	GO:0046395	carboxylic acid catabolic process	2/42	266/21069	0.098423	0.20447	0.144773	2	PON3/HPD///
GO:0046460	GO:0046460	neutral lipid biosynthetic process	1/42	52/21069	0.0986745	0.20447	0.144773	1	C3///
GO:0046463	GO:0046463	acylglycerol biosynthetic process	1/42	52/21069	0.0986745	0.20447	0.144773	1	C3///
GO:0071695	GO:0071695	anatomical structure maturation	2/42	267/21069	0.0990446	0.204815	0.145017	2	C3/MMP2///
GO:0048762	GO:0048762	mesenchymal cell differentiation	2/42	268/21069	0.0996674	0.205679	0.145629	2	FN1/LRG1///
GO:0030850	GO:0030850	prostate gland development	1/42	53/21069	0.100476	0.206078	0.145911	1	MMP2///
GO:0045912	GO:0045912	negative regulation of carbohydrate metabolic process	1/42	53/21069	0.100476	0.206078	0.145911	1	FBP1///
GO:0046850	GO:0046850	regulation of bone remodeling	1/42	53/21069	0.100476	0.206078	0.145911	1	TFRC///
GO:0016054	GO:0016054	organic acid catabolic process	2/42	270/21069	0.100916	0.20614	0.145955	2	PON3/HPD///
GO:0071222	GO:0071222	cellular response to lipopolysaccharide	2/42	270/21069	0.100916	0.20614	0.145955	2	LBP/CD14///
GO:0009205	GO:0009205	purine ribonucleoside triphosphate metabolic process	2/42	271/21069	0.101542	0.206288	0.14606	2	ALDOB/FBP1///
GO:0048013	GO:0048013	ephrin receptor signaling pathway	1/42	54/21069	0.102273	0.206288	0.14606	1	MMP2///
GO:0050873	GO:0050873	brown fat cell differentiation	1/42	54/21069	0.102273	0.206288	0.14606	1	LRG1///
GO:0060324	GO:0060324	face development	1/42	54/21069	0.102273	0.206288	0.14606	1	MMP2///
GO:0071827	GO:0071827	plasma lipoprotein particle organization	1/42	54/21069	0.102273	0.206288	0.14606	1	APOA4///
GO:0085029	GO:0085029	extracellular matrix assembly	1/42	54/21069	0.102273	0.206288	0.14606	1	QSOX1///
GO:0045926	GO:0045926	negative regulation of growth	2/42	274/21069	0.103428	0.206288	0.14606	2	PTPRS/FBP1///
GO:0016485	GO:0016485	protein processing	2/42	275/21069	0.104058	0.206288	0.14606	2	C1RL/C1RL///
GO:0002204	GO:0002204	somatic recombination of immunoglobulin genes involved in immune response	1/42	55/21069	0.104068	0.206288	0.14606	1	TFRC///
GO:0002208	GO:0002208	somatic diversification of immunoglobulins involved in immune response	1/42	55/21069	0.104068	0.206288	0.14606	1	TFRC///
GO:0006111	GO:0006111	regulation of gluconeogenesis	1/42	55/21069	0.104068	0.206288	0.14606	1	FBP1///
GO:0034122	GO:0034122	negative regulation of toll-like receptor signaling pathway	1/42	55/21069	0.104068	0.206288	0.14606	1	PTPRS///
GO:0045190	GO:0045190	isotype switching	1/42	55/21069	0.104068	0.206288	0.14606	1	TFRC///
GO:0046580	GO:0046580	negative regulation of Ras protein signal transduction	1/42	55/21069	0.104068	0.206288	0.14606	1	FBP1///
GO:0048146	GO:0048146	positive regulation of fibroblast proliferation	1/42	55/21069	0.104068	0.206288	0.14606	1	FN1///
GO:0009144	GO:0009144	purine nucleoside triphosphate metabolic process	2/42	276/21069	0.10469	0.207113	0.146644	2	ALDOB/FBP1///
GO:0042445	GO:0042445	hormone metabolic process	2/42	277/21069	0.105322	0.207547	0.146951	2	ALDH1A1/ALDH9A1///
GO:0051259	GO:0051259	protein complex oligomerization	2/42	277/21069	0.105322	0.207547	0.146951	2	C9/ALDH9A1///
GO:2000378	GO:2000378	negative regulation of reactive oxygen species metabolic process	1/42	56/21069	0.105858	0.207981	0.147258	1	PON3///
GO:0009199	GO:0009199	ribonucleoside triphosphate metabolic process	2/42	278/21069	0.105956	0.207981	0.147258	2	ALDOB/FBP1///
GO:0010718	GO:0010718	positive regulation of epithelial to mesenchymal transition	1/42	57/21069	0.107645	0.209658	0.148446	1	LRG1///
GO:0043616	GO:0043616	keratinocyte proliferation	1/42	57/21069	0.107645	0.209658	0.148446	1	LRG1///
GO:0071320	GO:0071320	cellular response to cAMP	1/42	57/21069	0.107645	0.209658	0.148446	1	FBP1///
GO:0071825	GO:0071825	protein-lipid complex subunit organization	1/42	57/21069	0.107645	0.209658	0.148446	1	APOA4///
GO:0071219	GO:0071219	cellular response to molecule of bacterial origin	2/42	283/21069	0.109141	0.211087	0.149458	2	LBP/CD14///
GO:0043470	GO:0043470	regulation of carbohydrate catabolic process	1/42	58/21069	0.109429	0.211087	0.149458	1	FBP1///
GO:0048260	GO:0048260	positive regulation of receptor-mediated endocytosis	1/42	58/21069	0.109429	0.211087	0.149458	1	C3///
GO:0051180	GO:0051180	vitamin transport	1/42	58/21069	0.109429	0.211087	0.149458	1	AFM///
GO:1904707	GO:1904707	positive regulation of vascular associated smooth muscle cell proliferation	1/42	58/21069	0.109429	0.211087	0.149458	1	MMP2///
GO:0002274	GO:0002274	myeloid leukocyte activation	2/42	285/21069	0.110422	0.212594	0.150525	2	LBP/FN1///
GO:0001541	GO:0001541	ovarian follicle development	1/42	59/21069	0.111209	0.213293	0.151019	1	MMP2///
GO:0042743	GO:0042743	hydrogen peroxide metabolic process	1/42	59/21069	0.111209	0.213293	0.151019	1	APOA4///
GO:0001755	GO:0001755	neural crest cell migration	1/42	60/21069	0.112986	0.215107	0.152304	1	FN1///
GO:0009595	GO:0009595	detection of biotic stimulus	1/42	60/21069	0.112986	0.215107	0.152304	1	LBP///
GO:0010574	GO:0010574	regulation of vascular endothelial growth factor production	1/42	60/21069	0.112986	0.215107	0.152304	1	C3///
GO:0002819	GO:0002819	regulation of adaptive immune response	2/42	290/21069	0.113643	0.215107	0.152304	2	TFRC/C3///
GO:0097305	GO:0097305	response to alcohol	2/42	290/21069	0.113643	0.215107	0.152304	2	CD14/FBP1///
GO:0002639	GO:0002639	positive regulation of immunoglobulin production	1/42	61/21069	0.114759	0.215107	0.152304	1	TFRC///
GO:0002673	GO:0002673	regulation of acute inflammatory response	1/42	61/21069	0.114759	0.215107	0.152304	1	C3///
GO:0002920	GO:0002920	regulation of humoral immune response	1/42	61/21069	0.114759	0.215107	0.152304	1	C3///
GO:0006695	GO:0006695	cholesterol biosynthetic process	1/42	61/21069	0.114759	0.215107	0.152304	1	APOA4///
GO:0006826	GO:0006826	iron ion transport	1/42	61/21069	0.114759	0.215107	0.152304	1	TFRC///
GO:0010823	GO:0010823	negative regulation of mitochondrion organization	1/42	61/21069	0.114759	0.215107	0.152304	1	TFRC///
GO:1902653	GO:1902653	secondary alcohol biosynthetic process	1/42	61/21069	0.114759	0.215107	0.152304	1	APOA4///
GO:0002833	GO:0002833	positive regulation of response to biotic stimulus	2/42	292/21069	0.114938	0.215107	0.152304	2	LBP/CD14///
GO:0051058	GO:0051058	negative regulation of small GTPase mediated signal transduction	1/42	62/21069	0.116529	0.21768	0.154126	1	FBP1///
GO:0003018	GO:0003018	vascular process in circulatory system	2/42	295/21069	0.116888	0.217945	0.154314	2	TFRC/MMP2///
GO:0009141	GO:0009141	nucleoside triphosphate metabolic process	2/42	296/21069	0.11754	0.218755	0.154887	2	ALDOB/FBP1///
GO:0016447	GO:0016447	somatic recombination of immunoglobulin gene segments	1/42	63/21069	0.118295	0.218945	0.155021	1	TFRC///
GO:0060998	GO:0060998	regulation of dendritic spine development	1/42	63/21069	0.118295	0.218945	0.155021	1	PTPRS///
GO:0090497	GO:0090497	mesenchymal cell migration	1/42	63/21069	0.118295	0.218945	0.155021	1	FN1///
GO:0010883	GO:0010883	regulation of lipid storage	1/42	64/21069	0.120058	0.221392	0.156754	1	C3///
GO:0019229	GO:0019229	regulation of vasoconstriction	1/42	64/21069	0.120058	0.221392	0.156754	1	MMP2///
GO:0006879	GO:0006879	cellular iron ion homeostasis	1/42	65/21069	0.121818	0.223407	0.158181	1	TFRC///
GO:0007566	GO:0007566	embryo implantation	1/42	65/21069	0.121818	0.223407	0.158181	1	MMP2///
GO:0043277	GO:0043277	apoptotic cell clearance	1/42	65/21069	0.121818	0.223407	0.158181	1	C3///
GO:0001894	GO:0001894	tissue homeostasis	2/42	303/21069	0.12213	0.223571	0.158297	2	TFRC/ALDH1A1///
GO:0045453	GO:0045453	bone resorption	1/42	66/21069	0.123574	0.224985	0.159298	1	TFRC///
GO:0051289	GO:0051289	protein homotetramerization	1/42	66/21069	0.123574	0.224985	0.159298	1	ALDH9A1///
GO:0061756	GO:0061756	leukocyte adhesion to vascular endothelial cell	1/42	66/21069	0.123574	0.224985	0.159298	1	LRG1///
GO:0002011	GO:0002011	morphogenesis of an epithelial sheet	1/42	67/21069	0.125326	0.227763	0.161265	1	LRG1///
GO:0071216	GO:0071216	cellular response to biotic stimulus	2/42	310/21069	0.126765	0.229284	0.162342	2	LBP/CD14///
GO:0016126	GO:0016126	sterol biosynthetic process	1/42	68/21069	0.127076	0.229284	0.162342	1	APOA4///
GO:0035094	GO:0035094	response to nicotine	1/42	68/21069	0.127076	0.229284	0.162342	1	MMP2///
GO:0043030	GO:0043030	regulation of macrophage activation	1/42	68/21069	0.127076	0.229284	0.162342	1	LBP///
GO:0002886	GO:0002886	regulation of myeloid leukocyte mediated immunity	1/42	69/21069	0.128821	0.231188	0.16369	1	C3///
GO:0016445	GO:0016445	somatic diversification of immunoglobulins	1/42	69/21069	0.128821	0.231188	0.16369	1	TFRC///
GO:0040014	GO:0040014	regulation of multicellular organism growth	1/42	69/21069	0.128821	0.231188	0.16369	1	ATRN///
GO:0032608	GO:0032608	interferon-beta production	1/42	70/21069	0.130564	0.232242	0.164436	1	PTPRS///
GO:0032648	GO:0032648	regulation of interferon-beta production	1/42	70/21069	0.130564	0.232242	0.164436	1	PTPRS///
GO:0042572	GO:0042572	retinol metabolic process	1/42	70/21069	0.130564	0.232242	0.164436	1	ALDH1A1///
GO:0050771	GO:0050771	negative regulation of axonogenesis	1/42	70/21069	0.130564	0.232242	0.164436	1	PTPRS///
GO:0060193	GO:0060193	positive regulation of lipase activity	1/42	70/21069	0.130564	0.232242	0.164436	1	APOA4///
GO:0002861	GO:0002861	regulation of inflammatory response to antigenic stimulus	1/42	71/21069	0.132303	0.234092	0.165746	1	C3///
GO:0010573	GO:0010573	vascular endothelial growth factor production	1/42	71/21069	0.132303	0.234092	0.165746	1	C3///
GO:1904645	GO:1904645	response to amyloid-beta	1/42	71/21069	0.132303	0.234092	0.165746	1	MMP2///
GO:0030888	GO:0030888	regulation of B cell proliferation	1/42	72/21069	0.134038	0.235917	0.167038	1	TFRC///
GO:0043627	GO:0043627	response to estrogen	1/42	72/21069	0.134038	0.235917	0.167038	1	MMP2///
GO:0050994	GO:0050994	regulation of lipid catabolic process	1/42	72/21069	0.134038	0.235917	0.167038	1	APOA4///
GO:0002562	GO:0002562	somatic diversification of immune receptors via germline recombination within a single locus	1/42	73/21069	0.13577	0.238131	0.168606	1	TFRC///
GO:0016444	GO:0016444	somatic cell DNA recombination	1/42	73/21069	0.13577	0.238131	0.168606	1	TFRC///
GO:0021700	GO:0021700	developmental maturation	2/42	324/21069	0.136159	0.238397	0.168794	2	C3/MMP2///
GO:0034599	GO:0034599	cellular response to oxidative stress	2/42	325/21069	0.136836	0.23875	0.169044	2	MMP2/APOA4///
GO:0048608	GO:0048608	reproductive structure development	2/42	325/21069	0.136836	0.23875	0.169044	2	C3/MMP2///
GO:0042698	GO:0042698	ovulation cycle	1/42	74/21069	0.137499	0.239492	0.169569	1	MMP2///
GO:0001666	GO:0001666	response to hypoxia	2/42	327/21069	0.138192	0.240283	0.17013	2	TFRC/MMP2///
GO:0045911	GO:0045911	positive regulation of DNA recombination	1/42	75/21069	0.139225	0.240979	0.170623	1	TFRC///
GO:0046503	GO:0046503	glycerolipid catabolic process	1/42	75/21069	0.139225	0.240979	0.170623	1	APOA4///
GO:0002706	GO:0002706	regulation of lymphocyte mediated immunity	2/42	329/21069	0.139552	0.240979	0.170623	2	TFRC/C3///
GO:0061458	GO:0061458	reproductive system development	2/42	329/21069	0.139552	0.240979	0.170623	2	C3/MMP2///
GO:0060485	GO:0060485	mesenchyme development	2/42	330/21069	0.140233	0.24174	0.171161	2	FN1/LRG1///
GO:0005977	GO:0005977	glycogen metabolic process	1/42	77/21069	0.142665	0.245092	0.173534	1	GBE1///
GO:1903578	GO:1903578	regulation of ATP metabolic process	1/42	77/21069	0.142665	0.245092	0.173534	1	FBP1///
GO:0002366	GO:0002366	leukocyte activation involved in immune response	2/42	335/21069	0.143649	0.24636	0.174433	2	TFRC/LBP///
GO:0009311	GO:0009311	oligosaccharide metabolic process	1/42	78/21069	0.144381	0.247193	0.175023	1	FBP1///
GO:0006073	GO:0006073	cellular glucan metabolic process	1/42	79/21069	0.146093	0.248012	0.175602	1	GBE1///
GO:0014823	GO:0014823	response to activity	1/42	79/21069	0.146093	0.248012	0.175602	1	MMP2///
GO:0022617	GO:0022617	extracellular matrix disassembly	1/42	79/21069	0.146093	0.248012	0.175602	1	MMP2///
GO:0043462	GO:0043462	regulation of ATP-dependent activity	1/42	79/21069	0.146093	0.248012	0.175602	1	ALDOB///
GO:0044042	GO:0044042	glucan metabolic process	1/42	79/21069	0.146093	0.248012	0.175602	1	GBE1///
GO:0002263	GO:0002263	cell activation involved in immune response	2/42	339/21069	0.146395	0.248106	0.175668	2	TFRC/LBP///
GO:0036293	GO:0036293	response to decreased oxygen levels	2/42	341/21069	0.147772	0.249229	0.176464	2	TFRC/MMP2///
GO:0002200	GO:0002200	somatic diversification of immune receptors	1/42	80/21069	0.147801	0.249229	0.176464	1	TFRC///
GO:0032481	GO:0032481	positive regulation of type I interferon production	1/42	80/21069	0.147801	0.249229	0.176464	1	CD14///
GO:0033344	GO:0033344	cholesterol efflux	1/42	81/21069	0.149507	0.251682	0.178201	1	APOA4///
GO:0048247	GO:0048247	lymphocyte chemotaxis	1/42	82/21069	0.151209	0.254121	0.179928	1	SAA1///
GO:0008652	GO:0008652	cellular amino acid biosynthetic process	1/42	83/21069	0.152907	0.256547	0.181645	1	ALDH1A1///
GO:0014032	GO:0014032	neural crest cell development	1/42	84/21069	0.154602	0.258259	0.182857	1	FN1///
GO:1901264	GO:1901264	carbohydrate derivative transport	1/42	84/21069	0.154602	0.258259	0.182857	1	LBP///
GO:0046394	GO:0046394	carboxylic acid biosynthetic process	2/42	351/21069	0.154698	0.258259	0.182857	2	APOA4/ALDH1A1///
GO:0016053	GO:0016053	organic acid biosynthetic process	2/42	353/21069	0.156091	0.258349	0.182921	2	APOA4/ALDH1A1///
GO:0071214	GO:0071214	cellular response to abiotic stimulus	2/42	353/21069	0.156091	0.258349	0.182921	2	MMP2/FBP1///
GO:0104004	GO:0104004	cellular response to environmental stimulus	2/42	353/21069	0.156091	0.258349	0.182921	2	MMP2/FBP1///
GO:0032371	GO:0032371	regulation of sterol transport	1/42	85/21069	0.156294	0.258349	0.182921	1	APOA4///
GO:0032374	GO:0032374	regulation of cholesterol transport	1/42	85/21069	0.156294	0.258349	0.182921	1	APOA4///
GO:1901224	GO:1901224	positive regulation of NIK/NF-kappaB signaling	1/42	85/21069	0.156294	0.258349	0.182921	1	CD14///
GO:0062012	GO:0062012	regulation of small molecule metabolic process	2/42	355/21069	0.157487	0.259858	0.183989	2	APOA4/FBP1///
GO:0010827	GO:0010827	regulation of glucose transmembrane transport	1/42	86/21069	0.157983	0.259858	0.183989	1	C3///
GO:0042310	GO:0042310	vasoconstriction	1/42	86/21069	0.157983	0.259858	0.183989	1	MMP2///
GO:0006023	GO:0006023	aminoglycan biosynthetic process	1/42	87/21069	0.159669	0.261347	0.185044	1	B3GNT8///
GO:0050772	GO:0050772	positive regulation of axonogenesis	1/42	87/21069	0.159669	0.261347	0.185044	1	FN1///
GO:0070527	GO:0070527	platelet aggregation	1/42	87/21069	0.159669	0.261347	0.185044	1	FN1///
GO:0033555	GO:0033555	multicellular organismal response to stress	1/42	88/21069	0.161351	0.263671	0.186689	1	THBS4///
GO:0008202	GO:0008202	steroid metabolic process	2/42	362/21069	0.162391	0.264511	0.187284	2	APOL1/APOA4///
GO:0060249	GO:0060249	anatomical structure homeostasis	2/42	362/21069	0.162391	0.264511	0.187284	2	TFRC/ALDH1A1///
GO:0006094	GO:0006094	gluconeogenesis	1/42	89/21069	0.163029	0.264692	0.187413	1	FBP1///
GO:0055072	GO:0055072	iron ion homeostasis	1/42	89/21069	0.163029	0.264692	0.187413	1	TFRC///
GO:0006112	GO:0006112	energy reserve metabolic process	1/42	90/21069	0.164705	0.266123	0.188425	1	GBE1///
GO:0032722	GO:0032722	positive regulation of chemokine production	1/42	90/21069	0.164705	0.266123	0.188425	1	LBP///
GO:0071230	GO:0071230	cellular response to amino acid stimulus	1/42	90/21069	0.164705	0.266123	0.188425	1	MMP2///
GO:0030198	GO:0030198	extracellular matrix organization	2/42	367/21069	0.165912	0.267225	0.189206	2	QSOX1/MMP2///
GO:0048864	GO:0048864	stem cell development	1/42	91/21069	0.166377	0.267225	0.189206	1	FN1///
GO:1900182	GO:1900182	positive regulation of protein localization to nucleus	1/42	91/21069	0.166377	0.267225	0.189206	1	TFRC///
GO:0043062	GO:0043062	extracellular structure organization	2/42	368/21069	0.166618	0.267225	0.189206	2	QSOX1/MMP2///
GO:0070482	GO:0070482	response to oxygen levels	2/42	369/21069	0.167324	0.267225	0.189206	2	TFRC/MMP2///
GO:0002312	GO:0002312	B cell activation involved in immune response	1/42	92/21069	0.168046	0.267225	0.189206	1	TFRC///
GO:0002637	GO:0002637	regulation of immunoglobulin production	1/42	92/21069	0.168046	0.267225	0.189206	1	TFRC///
GO:0014068	GO:0014068	positive regulation of phosphatidylinositol 3-kinase signaling	1/42	92/21069	0.168046	0.267225	0.189206	1	FN1///
GO:0019319	GO:0019319	hexose biosynthetic process	1/42	92/21069	0.168046	0.267225	0.189206	1	FBP1///
GO:0060191	GO:0060191	regulation of lipase activity	1/42	92/21069	0.168046	0.267225	0.189206	1	APOA4///
GO:0019216	GO:0019216	regulation of lipid metabolic process	2/42	371/21069	0.168738	0.26748	0.189386	2	C3/APOA4///
GO:0045229	GO:0045229	external encapsulating structure organization	2/42	371/21069	0.168738	0.26748	0.189386	2	QSOX1/MMP2///
GO:0006493	GO:0006493	protein O-linked glycosylation	1/42	93/21069	0.169712	0.268599	0.190179	1	B3GNT8///
GO:0046849	GO:0046849	bone remodeling	1/42	94/21069	0.171374	0.269846	0.191061	1	TFRC///
GO:0051591	GO:0051591	response to cAMP	1/42	94/21069	0.171374	0.269846	0.191061	1	FBP1///
GO:0097006	GO:0097006	regulation of plasma lipoprotein particle levels	1/42	94/21069	0.171374	0.269846	0.191061	1	APOA4///
GO:0001906	GO:0001906	cell killing	2/42	375/21069	0.171574	0.269846	0.191061	2	C3/C9///
GO:0006970	GO:0006970	response to osmotic stress	1/42	95/21069	0.173034	0.270029	0.191191	1	FBP1///
GO:0034644	GO:0034644	cellular response to UV	1/42	95/21069	0.173034	0.270029	0.191191	1	MMP2///
GO:0046470	GO:0046470	phosphatidylcholine metabolic process	1/42	95/21069	0.173034	0.270029	0.191191	1	APOA4///
GO:0046889	GO:0046889	positive regulation of lipid biosynthetic process	1/42	95/21069	0.173034	0.270029	0.191191	1	APOA4///
GO:0048145	GO:0048145	regulation of fibroblast proliferation	1/42	95/21069	0.173034	0.270029	0.191191	1	FN1///
GO:0010232	GO:0010232	vascular transport	1/42	96/21069	0.17469	0.270931	0.191829	1	TFRC///
GO:0046364	GO:0046364	monosaccharide biosynthetic process	1/42	96/21069	0.17469	0.270931	0.191829	1	FBP1///
GO:0050766	GO:0050766	positive regulation of phagocytosis	1/42	96/21069	0.17469	0.270931	0.191829	1	C3///
GO:0150104	GO:0150104	transport across blood-brain barrier	1/42	96/21069	0.17469	0.270931	0.191829	1	TFRC///
GO:0009895	GO:0009895	negative regulation of catabolic process	2/42	381/21069	0.175842	0.2714	0.192162	2	QSOX1/FBP1///
GO:0006910	GO:0006910	phagocytosis, recognition	1/42	97/21069	0.176342	0.2714	0.192162	1	LBP///
GO:0019217	GO:0019217	regulation of fatty acid metabolic process	1/42	97/21069	0.176342	0.2714	0.192162	1	APOA4///
GO:0051781	GO:0051781	positive regulation of cell division	1/42	97/21069	0.176342	0.2714	0.192162	1	THBS4///
GO:0061844	GO:0061844	antimicrobial humoral immune response mediated by antimicrobial peptide	1/42	97/21069	0.176342	0.2714	0.192162	1	REG1A///
GO:0014033	GO:0014033	neural crest cell differentiation	1/42	98/21069	0.177992	0.273102	0.193367	1	FN1///
GO:1900542	GO:1900542	regulation of purine nucleotide metabolic process	1/42	98/21069	0.177992	0.273102	0.193367	1	FBP1///
GO:0032091	GO:0032091	negative regulation of protein binding	1/42	99/21069	0.179638	0.274371	0.194266	1	CFHR5///
GO:0071229	GO:0071229	cellular response to acid chemical	1/42	99/21069	0.179638	0.274371	0.194266	1	MMP2///
GO:1903510	GO:1903510	mucopolysaccharide metabolic process	1/42	99/21069	0.179638	0.274371	0.194266	1	ITIH3///
GO:0019915	GO:0019915	lipid storage	1/42	100/21069	0.181281	0.276042	0.195448	1	C3///
GO:0060996	GO:0060996	dendritic spine development	1/42	100/21069	0.181281	0.276042	0.195448	1	PTPRS///
GO:0007044	GO:0007044	cell-substrate junction assembly	1/42	102/21069	0.184558	0.280182	0.19838	1	FN1///
GO:1904705	GO:1904705	regulation of vascular associated smooth muscle cell proliferation	1/42	102/21069	0.184558	0.280182	0.19838	1	MMP2///
GO:0002703	GO:0002703	regulation of leukocyte mediated immunity	2/42	394/21069	0.18515	0.280235	0.198417	2	TFRC/C3///
GO:0032535	GO:0032535	regulation of cellular component size	2/42	394/21069	0.18515	0.280235	0.198417	2	PTPRS/FN1///
GO:0006140	GO:0006140	regulation of nucleotide metabolic process	1/42	103/21069	0.186191	0.281204	0.199104	1	FBP1///
GO:0002437	GO:0002437	inflammatory response to antigenic stimulus	1/42	104/21069	0.187822	0.281204	0.199104	1	C3///
GO:0032720	GO:0032720	negative regulation of tumor necrosis factor production	1/42	104/21069	0.187822	0.281204	0.199104	1	LBP///
GO:1903035	GO:1903035	negative regulation of response to wounding	1/42	104/21069	0.187822	0.281204	0.199104	1	PTPRS///
GO:1990830	GO:1990830	cellular response to leukemia inhibitory factor	1/42	104/21069	0.187822	0.281204	0.199104	1	TFRC///
GO:1990874	GO:1990874	vascular associated smooth muscle cell proliferation	1/42	104/21069	0.187822	0.281204	0.199104	1	MMP2///
GO:0032496	GO:0032496	response to lipopolysaccharide	2/42	398/21069	0.188029	0.281204	0.199104	2	LBP/CD14///
GO:0035592	GO:0035592	establishment of protein localization to extracellular region	2/42	398/21069	0.188029	0.281204	0.199104	2	AFM/SAA1///
GO:0001523	GO:0001523	retinoid metabolic process	1/42	105/21069	0.189449	0.281651	0.19942	1	ALDH1A1///
GO:0002275	GO:0002275	myeloid cell activation involved in immune response	1/42	105/21069	0.189449	0.281651	0.19942	1	LBP///
GO:0010507	GO:0010507	negative regulation of autophagy	1/42	105/21069	0.189449	0.281651	0.19942	1	QSOX1///
GO:1990823	GO:1990823	response to leukemia inhibitory factor	1/42	105/21069	0.189449	0.281651	0.19942	1	TFRC///
GO:0008585	GO:0008585	female gonad development	1/42	106/21069	0.191072	0.28281	0.20024	1	MMP2///
GO:0043255	GO:0043255	regulation of carbohydrate biosynthetic process	1/42	106/21069	0.191072	0.28281	0.20024	1	FBP1///
GO:1903556	GO:1903556	negative regulation of tumor necrosis factor superfamily cytokine production	1/42	106/21069	0.191072	0.28281	0.20024	1	LBP///
GO:0097306	GO:0097306	cellular response to alcohol	1/42	107/21069	0.192693	0.284789	0.201642	1	FBP1///
GO:0071692	GO:0071692	protein localization to extracellular region	2/42	405/21069	0.193084	0.284947	0.201754	2	AFM/SAA1///
GO:0016101	GO:0016101	diterpenoid metabolic process	1/42	108/21069	0.194311	0.2855	0.202145	1	ALDH1A1///
GO:0051262	GO:0051262	protein tetramerization	1/42	108/21069	0.194311	0.2855	0.202145	1	ALDH9A1///
GO:0150115	GO:0150115	cell-substrate junction organization	1/42	108/21069	0.194311	0.2855	0.202145	1	FN1///
GO:0010906	GO:0010906	regulation of glucose metabolic process	1/42	109/21069	0.195925	0.287452	0.203527	1	FBP1///
GO:0031589	GO:0031589	cell-substrate adhesion	2/42	411/21069	0.197431	0.287716	0.203714	2	FN1/ATRN///
GO:0021549	GO:0021549	cerebellum development	1/42	110/21069	0.197536	0.287716	0.203714	1	ATRN///
GO:0042100	GO:0042100	B cell proliferation	1/42	110/21069	0.197536	0.287716	0.203714	1	TFRC///
GO:0042632	GO:0042632	cholesterol homeostasis	1/42	110/21069	0.197536	0.287716	0.203714	1	APOA4///
GO:0046545	GO:0046545	development of primary female sexual characteristics	1/42	110/21069	0.197536	0.287716	0.203714	1	MMP2///
GO:0055092	GO:0055092	sterol homeostasis	1/42	111/21069	0.199144	0.288631	0.204362	1	APOA4///
GO:0062014	GO:0062014	negative regulation of small molecule metabolic process	1/42	111/21069	0.199144	0.288631	0.204362	1	FBP1///
GO:1901606	GO:1901606	alpha-amino acid catabolic process	1/42	111/21069	0.199144	0.288631	0.204362	1	HPD///
GO:0015914	GO:0015914	phospholipid transport	1/42	112/21069	0.200749	0.288631	0.204362	1	APOA4///
GO:0019218	GO:0019218	regulation of steroid metabolic process	1/42	112/21069	0.200749	0.288631	0.204362	1	APOA4///
GO:0032732	GO:0032732	positive regulation of interleukin-1 production	1/42	112/21069	0.200749	0.288631	0.204362	1	SAA1///
GO:0048144	GO:0048144	fibroblast proliferation	1/42	112/21069	0.200749	0.288631	0.204362	1	FN1///
GO:1901655	GO:1901655	cellular response to ketone	1/42	112/21069	0.200749	0.288631	0.204362	1	FBP1///
GO:1902476	GO:1902476	chloride transmembrane transport	1/42	112/21069	0.200749	0.288631	0.204362	1	APOL1///
GO:0010717	GO:0010717	regulation of epithelial to mesenchymal transition	1/42	113/21069	0.202351	0.290518	0.205698	1	LRG1///
GO:0000041	GO:0000041	transition metal ion transport	1/42	114/21069	0.20395	0.291979	0.206733	1	TFRC///
GO:0034109	GO:0034109	homotypic cell-cell adhesion	1/42	114/21069	0.20395	0.291979	0.206733	1	FN1///
GO:0048661	GO:0048661	positive regulation of smooth muscle cell proliferation	1/42	115/21069	0.205545	0.293428	0.207758	1	MMP2///
GO:0098869	GO:0098869	cellular oxidant detoxification	1/42	115/21069	0.205545	0.293428	0.207758	1	APOA4///
GO:0033138	GO:0033138	positive regulation of peptidyl-serine phosphorylation	1/42	116/21069	0.207138	0.295281	0.209071	1	TFRC///
GO:0043473	GO:0043473	pigmentation	1/42	117/21069	0.208727	0.297125	0.210376	1	ATRN///
GO:0050829	GO:0050829	defense response to Gram-negative bacterium	1/42	118/21069	0.210313	0.298538	0.211376	1	LBP///
GO:1905954	GO:1905954	positive regulation of lipid localization	1/42	118/21069	0.210313	0.298538	0.211376	1	C3///
GO:0002237	GO:0002237	response to molecule of bacterial origin	2/42	432/21069	0.212745	0.301563	0.213518	2	LBP/CD14///
GO:0014812	GO:0014812	muscle cell migration	1/42	120/21069	0.213476	0.301749	0.21365	1	THBS4///
GO:0048640	GO:0048640	negative regulation of developmental growth	1/42	120/21069	0.213476	0.301749	0.21365	1	PTPRS///
GO:0006631	GO:0006631	fatty acid metabolic process	2/42	434/21069	0.21421	0.301855	0.213725	2	C3/APOA4///
GO:0006721	GO:0006721	terpenoid metabolic process	1/42	121/21069	0.215053	0.301855	0.213725	1	ALDH1A1///
GO:0022037	GO:0022037	metencephalon development	1/42	121/21069	0.215053	0.301855	0.213725	1	ATRN///
GO:0032963	GO:0032963	collagen metabolic process	1/42	121/21069	0.215053	0.301855	0.213725	1	MMP2///
GO:0046916	GO:0046916	cellular transition metal ion homeostasis	1/42	121/21069	0.215053	0.301855	0.213725	1	TFRC///
GO:0002444	GO:0002444	myeloid leukocyte mediated immunity	1/42	122/21069	0.216627	0.303217	0.21469	1	C3///
GO:0022600	GO:0022600	digestive system process	1/42	122/21069	0.216627	0.303217	0.21469	1	APOA4///
GO:0050678	GO:0050678	regulation of epithelial cell proliferation	2/42	438/21069	0.217144	0.303518	0.214903	2	THBS4/LRG1///
GO:0006911	GO:0006911	phagocytosis, engulfment	1/42	123/21069	0.218198	0.303724	0.215048	1	C3///
GO:0032642	GO:0032642	regulation of chemokine production	1/42	123/21069	0.218198	0.303724	0.215048	1	LBP///
GO:0032729	GO:0032729	positive regulation of interferon-gamma production	1/42	123/21069	0.218198	0.303724	0.215048	1	CD14///
GO:0014066	GO:0014066	regulation of phosphatidylinositol 3-kinase signaling	1/42	124/21069	0.219765	0.30464	0.215697	1	FN1///
GO:0032355	GO:0032355	response to estradiol	1/42	124/21069	0.219765	0.30464	0.215697	1	MMP2///
GO:0032602	GO:0032602	chemokine production	1/42	124/21069	0.219765	0.30464	0.215697	1	LBP///
GO:0043434	GO:0043434	response to peptide hormone	2/42	442/21069	0.220082	0.304659	0.21571	2	REG1A/FBP1///
GO:0007229	GO:0007229	integrin-mediated signaling pathway	1/42	125/21069	0.22133	0.305965	0.216635	1	FN1///
GO:0006805	GO:0006805	xenobiotic metabolic process	1/42	126/21069	0.222891	0.307278	0.217565	1	PON3///
GO:0050764	GO:0050764	regulation of phagocytosis	1/42	126/21069	0.222891	0.307278	0.217565	1	C3///
GO:0010811	GO:0010811	positive regulation of cell-substrate adhesion	1/42	127/21069	0.22445	0.307738	0.21789	1	FN1///
GO:0034308	GO:0034308	primary alcohol metabolic process	1/42	127/21069	0.22445	0.307738	0.21789	1	ALDH1A1///
GO:0046660	GO:0046660	female sex differentiation	1/42	127/21069	0.22445	0.307738	0.21789	1	MMP2///
GO:0048259	GO:0048259	regulation of receptor-mediated endocytosis	1/42	127/21069	0.22445	0.307738	0.21789	1	C3///
GO:1904659	GO:1904659	glucose transmembrane transport	1/42	128/21069	0.226005	0.309448	0.219101	1	C3///
GO:0006821	GO:0006821	chloride transport	1/42	129/21069	0.227557	0.310306	0.219708	1	APOL1///
GO:0030203	GO:0030203	glycosaminoglycan metabolic process	1/42	129/21069	0.227557	0.310306	0.219708	1	ITIH3///
GO:0043200	GO:0043200	response to amino acid	1/42	129/21069	0.227557	0.310306	0.219708	1	MMP2///
GO:0002532	GO:0002532	production of molecular mediator involved in inflammatory response	1/42	130/21069	0.229107	0.311573	0.220606	1	LBP///
GO:0009063	GO:0009063	cellular amino acid catabolic process	1/42	130/21069	0.229107	0.311573	0.220606	1	HPD///
GO:0046486	GO:0046486	glycerolipid metabolic process	2/42	456/21069	0.230393	0.311975	0.22089	2	C3/APOA4///
GO:0008645	GO:0008645	hexose transmembrane transport	1/42	131/21069	0.230653	0.311975	0.22089	1	C3///
GO:0032755	GO:0032755	positive regulation of interleukin-6 production	1/42	131/21069	0.230653	0.311975	0.22089	1	LBP///
GO:0090100	GO:0090100	positive regulation of transmembrane receptor protein serine/threonine kinase signaling pathway	1/42	131/21069	0.230653	0.311975	0.22089	1	LRG1///
GO:0003014	GO:0003014	renal system process	1/42	132/21069	0.232196	0.311975	0.22089	1	PON3///
GO:0030301	GO:0030301	cholesterol transport	1/42	132/21069	0.232196	0.311975	0.22089	1	APOA4///
GO:0046683	GO:0046683	response to organophosphorus	1/42	132/21069	0.232196	0.311975	0.22089	1	FBP1///
GO:0072329	GO:0072329	monocarboxylic acid catabolic process	1/42	132/21069	0.232196	0.311975	0.22089	1	PON3///
GO:0099024	GO:0099024	plasma membrane invagination	1/42	132/21069	0.232196	0.311975	0.22089	1	C3///
GO:0071482	GO:0071482	cellular response to light stimulus	1/42	133/21069	0.233737	0.313625	0.222059	1	MMP2///
GO:0015749	GO:0015749	monosaccharide transmembrane transport	1/42	134/21069	0.235274	0.314428	0.222627	1	C3///
GO:0030316	GO:0030316	osteoclast differentiation	1/42	134/21069	0.235274	0.314428	0.222627	1	TFRC///
GO:0042542	GO:0042542	response to hydrogen peroxide	1/42	134/21069	0.235274	0.314428	0.222627	1	MMP2///
GO:0000018	GO:0000018	regulation of DNA recombination	1/42	136/21069	0.238339	0.317259	0.224632	1	TFRC///
GO:0071347	GO:0071347	cellular response to interleukin-1	1/42	136/21069	0.238339	0.317259	0.224632	1	MMP2///
GO:1901222	GO:1901222	regulation of NIK/NF-kappaB signaling	1/42	136/21069	0.238339	0.317259	0.224632	1	CD14///
GO:0007409	GO:0007409	axonogenesis	2/42	468/21069	0.239261	0.318065	0.225202	2	PTPRS/FN1///
GO:0098661	GO:0098661	inorganic anion transmembrane transport	1/42	138/21069	0.241393	0.320475	0.226909	1	APOL1///
GO:0010565	GO:0010565	regulation of cellular ketone metabolic process	1/42	139/21069	0.242915	0.321646	0.227738	1	APOA4///
GO:0042116	GO:0042116	macrophage activation	1/42	139/21069	0.242915	0.321646	0.227738	1	LBP///
GO:0006720	GO:0006720	isoprenoid metabolic process	1/42	141/21069	0.24595	0.324809	0.229978	1	ALDH1A1///
GO:0010324	GO:0010324	membrane invagination	1/42	141/21069	0.24595	0.324809	0.229978	1	C3///
GO:0001101	GO:0001101	response to acid chemical	1/42	144/21069	0.250481	0.329926	0.2336	1	MMP2///
GO:0009408	GO:0009408	response to heat	1/42	144/21069	0.250481	0.329926	0.2336	1	CD14///
GO:0043467	GO:0043467	regulation of generation of precursor metabolites and energy	1/42	145/21069	0.251986	0.331473	0.234696	1	FBP1///
GO:0014074	GO:0014074	response to purine-containing compound	1/42	146/21069	0.253487	0.332144	0.235171	1	FBP1///
GO:0015918	GO:0015918	sterol transport	1/42	146/21069	0.253487	0.332144	0.235171	1	APOA4///
GO:0031623	GO:0031623	receptor internalization	1/42	146/21069	0.253487	0.332144	0.235171	1	TFRC///
GO:0034219	GO:0034219	carbohydrate transmembrane transport	1/42	147/21069	0.254986	0.333239	0.235946	1	C3///
GO:0046165	GO:0046165	alcohol biosynthetic process	1/42	147/21069	0.254986	0.333239	0.235946	1	APOA4///
GO:0050871	GO:0050871	positive regulation of B cell activation	1/42	148/21069	0.256481	0.334758	0.237022	1	TFRC///
GO:0010977	GO:0010977	negative regulation of neuron projection development	1/42	149/21069	0.257974	0.336269	0.238092	1	PTPRS///
GO:0055076	GO:0055076	transition metal ion homeostasis	1/42	150/21069	0.259464	0.337773	0.239156	1	TFRC///
GO:0009150	GO:0009150	purine ribonucleotide metabolic process	2/42	496/21069	0.260023	0.337958	0.239287	2	ALDOB/FBP1///
GO:0008277	GO:0008277	regulation of G protein-coupled receptor signaling pathway	1/42	151/21069	0.26095	0.337958	0.239287	1	C3///
GO:0072676	GO:0072676	lymphocyte migration	1/42	151/21069	0.26095	0.337958	0.239287	1	SAA1///
GO:1900180	GO:1900180	regulation of protein localization to nucleus	1/42	151/21069	0.26095	0.337958	0.239287	1	TFRC///
GO:0033135	GO:0033135	regulation of peptidyl-serine phosphorylation	1/42	153/21069	0.263915	0.340919	0.241384	1	TFRC///
GO:0035264	GO:0035264	multicellular organism growth	1/42	153/21069	0.263915	0.340919	0.241384	1	ATRN///
GO:0017015	GO:0017015	regulation of transforming growth factor beta receptor signaling pathway	1/42	155/21069	0.266869	0.344291	0.243772	1	LRG1///
GO:0019730	GO:0019730	antimicrobial humoral response	1/42	156/21069	0.268341	0.344863	0.244176	1	REG1A///
GO:0042552	GO:0042552	myelination	1/42	156/21069	0.268341	0.344863	0.244176	1	ATRN///
GO:0045471	GO:0045471	response to ethanol	1/42	156/21069	0.268341	0.344863	0.244176	1	CD14///
GO:0002381	GO:0002381	immunoglobulin production involved in immunoglobulin-mediated immune response	1/42	157/21069	0.26981	0.345543	0.244658	1	TFRC///
GO:0007272	GO:0007272	ensheathment of neurons	1/42	158/21069	0.271277	0.345543	0.244658	1	ATRN///
GO:0008366	GO:0008366	axon ensheathment	1/42	158/21069	0.271277	0.345543	0.244658	1	ATRN///
GO:0009411	GO:0009411	response to UV	1/42	158/21069	0.271277	0.345543	0.244658	1	MMP2///
GO:0035296	GO:0035296	regulation of tube diameter	1/42	158/21069	0.271277	0.345543	0.244658	1	MMP2///
GO:0097746	GO:0097746	blood vessel diameter maintenance	1/42	158/21069	0.271277	0.345543	0.244658	1	MMP2///
GO:1903844	GO:1903844	regulation of cellular response to transforming growth factor beta stimulus	1/42	158/21069	0.271277	0.345543	0.244658	1	LRG1///
GO:0007586	GO:0007586	digestion	1/42	159/21069	0.27274	0.345762	0.244813	1	APOA4///
GO:0014065	GO:0014065	phosphatidylinositol 3-kinase signaling	1/42	159/21069	0.27274	0.345762	0.244813	1	FN1///
GO:0042102	GO:0042102	positive regulation of T cell proliferation	1/42	159/21069	0.27274	0.345762	0.244813	1	TFRC///
GO:0010675	GO:0010675	regulation of cellular carbohydrate metabolic process	1/42	160/21069	0.274201	0.345762	0.244813	1	FBP1///
GO:0035150	GO:0035150	regulation of tube size	1/42	160/21069	0.274201	0.345762	0.244813	1	MMP2///
GO:0062013	GO:0062013	positive regulation of small molecule metabolic process	1/42	160/21069	0.274201	0.345762	0.244813	1	APOA4///
GO:0106106	GO:0106106	cold-induced thermogenesis	1/42	160/21069	0.274201	0.345762	0.244813	1	ALDH1A1///
GO:0120161	GO:0120161	regulation of cold-induced thermogenesis	1/42	160/21069	0.274201	0.345762	0.244813	1	ALDH1A1///
GO:0006986	GO:0006986	response to unfolded protein	1/42	163/21069	0.278566	0.349512	0.247468	1	THBS4///
GO:0045834	GO:0045834	positive regulation of lipid metabolic process	1/42	163/21069	0.278566	0.349512	0.247468	1	APOA4///
GO:0048284	GO:0048284	organelle fusion	1/42	163/21069	0.278566	0.349512	0.247468	1	TFRC///
GO:0050768	GO:0050768	negative regulation of neurogenesis	1/42	163/21069	0.278566	0.349512	0.247468	1	PTPRS///
GO:0007584	GO:0007584	response to nutrient	1/42	165/21069	0.281462	0.351391	0.248798	1	TFRC///
GO:0030902	GO:0030902	hindbrain development	1/42	165/21069	0.281462	0.351391	0.248798	1	ATRN///
GO:0032368	GO:0032368	regulation of lipid transport	1/42	165/21069	0.281462	0.351391	0.248798	1	APOA4///
GO:0071322	GO:0071322	cellular response to carbohydrate stimulus	1/42	165/21069	0.281462	0.351391	0.248798	1	FBP1///
GO:0015748	GO:0015748	organophosphate ester transport	1/42	166/21069	0.282906	0.352755	0.249764	1	APOA4///
GO:0043524	GO:0043524	negative regulation of neuron apoptotic process	1/42	167/21069	0.284347	0.353237	0.250105	1	GBE1///
GO:0070555	GO:0070555	response to interleukin-1	1/42	167/21069	0.284347	0.353237	0.250105	1	MMP2///
GO:2000377	GO:2000377	regulation of reactive oxygen species metabolic process	1/42	167/21069	0.284347	0.353237	0.250105	1	PON3///
GO:0016525	GO:0016525	negative regulation of angiogenesis	1/42	168/21069	0.285785	0.354148	0.25075	1	THBS4///
GO:0051961	GO:0051961	negative regulation of nervous system development	1/42	168/21069	0.285785	0.354148	0.25075	1	PTPRS///
GO:0006968	GO:0006968	cellular defense response	1/42	169/21069	0.28722	0.355488	0.251699	1	LBP///
GO:0038061	GO:0038061	NIK/NF-kappaB signaling	1/42	170/21069	0.288652	0.356383	0.252333	1	CD14///
GO:2000181	GO:2000181	negative regulation of blood vessel morphogenesis	1/42	170/21069	0.288652	0.356383	0.252333	1	THBS4///
GO:0008360	GO:0008360	regulation of cell shape	1/42	171/21069	0.290082	0.35727	0.252961	1	FN1///
GO:1901343	GO:1901343	negative regulation of vasculature development	1/42	171/21069	0.290082	0.35727	0.252961	1	THBS4///
GO:0010821	GO:0010821	regulation of mitochondrion organization	1/42	172/21069	0.291509	0.357712	0.253274	1	TFRC///
GO:0034754	GO:0034754	cellular hormone metabolic process	1/42	172/21069	0.291509	0.357712	0.253274	1	ALDH1A1///
GO:0050868	GO:0050868	negative regulation of T cell activation	1/42	172/21069	0.291509	0.357712	0.253274	1	FGL1///
GO:0008643	GO:0008643	carbohydrate transport	1/42	174/21069	0.294354	0.359885	0.254813	1	C3///
GO:0051100	GO:0051100	negative regulation of binding	1/42	174/21069	0.294354	0.359885	0.254813	1	CFHR5///
GO:1990845	GO:1990845	adaptive thermogenesis	1/42	174/21069	0.294354	0.359885	0.254813	1	ALDH1A1///
GO:0050830	GO:0050830	defense response to Gram-positive bacterium	1/42	175/21069	0.295772	0.36118	0.255729	1	LBP///
GO:0007292	GO:0007292	female gamete generation	1/42	177/21069	0.298601	0.364191	0.257862	1	MMP2///
GO:0032609	GO:0032609	interferon-gamma production	1/42	179/21069	0.301418	0.366294	0.25935	1	CD14///
GO:0032649	GO:0032649	regulation of interferon-gamma production	1/42	179/21069	0.301418	0.366294	0.25935	1	CD14///
GO:0120254	GO:0120254	olefinic compound metabolic process	1/42	179/21069	0.301418	0.366294	0.25935	1	ALDH1A1///
GO:0006633	GO:0006633	fatty acid biosynthetic process	1/42	180/21069	0.302822	0.367556	0.260244	1	APOA4///
GO:0016241	GO:0016241	regulation of macroautophagy	1/42	182/21069	0.305623	0.369172	0.261388	1	QSOX1///
GO:0032612	GO:0032612	interleukin-1 production	1/42	182/21069	0.305623	0.369172	0.261388	1	SAA1///
GO:0032652	GO:0032652	regulation of interleukin-1 production	1/42	182/21069	0.305623	0.369172	0.261388	1	SAA1///
GO:0048639	GO:0048639	positive regulation of developmental growth	1/42	182/21069	0.305623	0.369172	0.261388	1	FN1///
GO:0001837	GO:0001837	epithelial to mesenchymal transition	1/42	184/21069	0.308413	0.372095	0.263458	1	LRG1///
GO:0030307	GO:0030307	positive regulation of cell growth	1/42	185/21069	0.309804	0.372878	0.264012	1	FN1///
GO:1903034	GO:1903034	regulation of response to wounding	1/42	185/21069	0.309804	0.372878	0.264012	1	PTPRS///
GO:1901136	GO:1901136	carbohydrate derivative catabolic process	1/42	189/21069	0.31534	0.379087	0.268408	1	ALDH1A1///
GO:0055088	GO:0055088	lipid homeostasis	1/42	191/21069	0.318091	0.381482	0.270104	1	APOA4///
GO:1903038	GO:1903038	negative regulation of leukocyte cell-cell adhesion	1/42	191/21069	0.318091	0.381482	0.270104	1	FGL1///
GO:0006109	GO:0006109	regulation of carbohydrate metabolic process	1/42	192/21069	0.319463	0.38267	0.270946	1	FBP1///
GO:0048660	GO:0048660	regulation of smooth muscle cell proliferation	1/42	193/21069	0.320832	0.383853	0.271783	1	MMP2///
GO:0048015	GO:0048015	phosphatidylinositol-mediated signaling	1/42	195/21069	0.323562	0.386659	0.27377	1	FN1///
GO:0006575	GO:0006575	cellular modified amino acid metabolic process	1/42	197/21069	0.326282	0.388984	0.275416	1	ALDH9A1///
GO:0048659	GO:0048659	smooth muscle cell proliferation	1/42	197/21069	0.326282	0.388984	0.275416	1	MMP2///
GO:0035966	GO:0035966	response to topologically incorrect protein	1/42	198/21069	0.327638	0.389663	0.275896	1	THBS4///
GO:0048017	GO:0048017	inositol lipid-mediated signaling	1/42	199/21069	0.328991	0.389663	0.275896	1	FN1///
GO:0051092	GO:0051092	positive regulation of NF-kappaB transcription factor activity	1/42	199/21069	0.328991	0.389663	0.275896	1	TFRC///
GO:0001659	GO:0001659	temperature homeostasis	1/42	200/21069	0.330341	0.389663	0.275896	1	ALDH1A1///
GO:0007565	GO:0007565	female pregnancy	1/42	200/21069	0.330341	0.389663	0.275896	1	MMP2///
GO:0048469	GO:0048469	cell maturation	1/42	200/21069	0.330341	0.389663	0.275896	1	C3///
GO:0050671	GO:0050671	positive regulation of lymphocyte proliferation	1/42	200/21069	0.330341	0.389663	0.275896	1	TFRC///
GO:0050728	GO:0050728	negative regulation of inflammatory response	1/42	200/21069	0.330341	0.389663	0.275896	1	SAA1///
GO:0050864	GO:0050864	regulation of B cell activation	1/42	200/21069	0.330341	0.389663	0.275896	1	TFRC///
GO:0015698	GO:0015698	inorganic anion transport	1/42	201/21069	0.331689	0.390336	0.276373	1	APOL1///
GO:0031345	GO:0031345	negative regulation of cell projection organization	1/42	201/21069	0.331689	0.390336	0.276373	1	PTPRS///
GO:0006006	GO:0006006	glucose metabolic process	1/42	202/21069	0.333034	0.391003	0.276846	1	FBP1///
GO:0071478	GO:0071478	cellular response to radiation	1/42	202/21069	0.333034	0.391003	0.276846	1	MMP2///
GO:0006694	GO:0006694	steroid biosynthetic process	1/42	203/21069	0.334376	0.391208	0.276991	1	APOA4///
GO:0032946	GO:0032946	positive regulation of mononuclear cell proliferation	1/42	203/21069	0.334376	0.391208	0.276991	1	TFRC///
GO:0046718	GO:0046718	viral entry into host cell	1/42	203/21069	0.334376	0.391208	0.276991	1	TFRC///
GO:0051302	GO:0051302	regulation of cell division	1/42	205/21069	0.337053	0.393882	0.278884	1	THBS4///
GO:0002702	GO:0002702	positive regulation of production of molecular mediator of immune response	1/42	210/21069	0.3437	0.400253	0.283394	1	TFRC///
GO:0007204	GO:0007204	positive regulation of cytosolic calcium ion concentration	1/42	210/21069	0.3437	0.400253	0.283394	1	SAA1///
GO:0044409	GO:0044409	entry into host	1/42	210/21069	0.3437	0.400253	0.283394	1	TFRC///
GO:0071248	GO:0071248	cellular response to metal ion	1/42	211/21069	0.345021	0.401327	0.284155	1	FBP1///
GO:0010721	GO:0010721	negative regulation of cell development	1/42	212/21069	0.34634	0.402395	0.284911	1	PTPRS///
GO:0050731	GO:0050731	positive regulation of peptidyl-tyrosine phosphorylation	1/42	213/21069	0.347656	0.403458	0.285664	1	THBS4///
GO:1901654	GO:1901654	response to ketone	1/42	215/21069	0.350281	0.406035	0.287489	1	FBP1///
GO:0043393	GO:0043393	regulation of protein binding	1/42	216/21069	0.35159	0.407082	0.28823	1	CFHR5///
GO:0009266	GO:0009266	response to temperature stimulus	1/42	217/21069	0.352896	0.408124	0.288968	1	CD14///
GO:0032869	GO:0032869	cellular response to insulin stimulus	1/42	218/21069	0.354199	0.408691	0.289369	1	FBP1///
GO:0046578	GO:0046578	regulation of Ras protein signal transduction	1/42	218/21069	0.354199	0.408691	0.289369	1	FBP1///
GO:0043123	GO:0043123	positive regulation of I-kappaB kinase/NF-kappaB signaling	1/42	219/21069	0.3555	0.409722	0.290099	1	TFRC///
GO:0032635	GO:0032635	interleukin-6 production	1/42	220/21069	0.356798	0.410277	0.290492	1	LBP///
GO:0032675	GO:0032675	regulation of interleukin-6 production	1/42	220/21069	0.356798	0.410277	0.290492	1	LBP///
GO:0031334	GO:0031334	positive regulation of protein-containing complex assembly	1/42	221/21069	0.358094	0.410827	0.290881	1	TFRC///
GO:0070665	GO:0070665	positive regulation of leukocyte proliferation	1/42	221/21069	0.358094	0.410827	0.290881	1	TFRC///
GO:0042180	GO:0042180	cellular ketone metabolic process	1/42	225/21069	0.363251	0.416269	0.294734	1	APOA4///
GO:0010952	GO:0010952	positive regulation of peptidase activity	1/42	226/21069	0.364534	0.416788	0.295102	1	FN1///
GO:0044703	GO:0044703	multi-organism reproductive process	1/42	226/21069	0.364534	0.416788	0.295102	1	MMP2///
GO:0009612	GO:0009612	response to mechanical stimulus	1/42	227/21069	0.365815	0.417303	0.295467	1	MMP2///
GO:1901605	GO:1901605	alpha-amino acid metabolic process	1/42	227/21069	0.365815	0.417303	0.295467	1	HPD///
GO:0007179	GO:0007179	transforming growth factor beta receptor signaling pathway	1/42	228/21069	0.367093	0.418286	0.296163	1	LRG1///
GO:0051250	GO:0051250	negative regulation of lymphocyte activation	1/42	229/21069	0.368368	0.419264	0.296855	1	FGL1///
GO:0044706	GO:0044706	multi-multicellular organism process	1/42	230/21069	0.369641	0.420237	0.297544	1	MMP2///
GO:0045089	GO:0045089	positive regulation of innate immune response	1/42	231/21069	0.370912	0.421205	0.298229	1	LBP///
GO:0048705	GO:0048705	skeletal system morphogenesis	1/42	232/21069	0.37218	0.422168	0.298911	1	MMP2///
GO:0044000	GO:0044000	movement in host	1/42	236/21069	0.377227	0.42741	0.302623	1	TFRC///
GO:0072330	GO:0072330	monocarboxylic acid biosynthetic process	1/42	238/21069	0.379735	0.429731	0.304266	1	APOA4///
GO:0006486	GO:0006486	protein glycosylation	1/42	239/21069	0.380986	0.429731	0.304266	1	B3GNT8///
GO:0010810	GO:0010810	regulation of cell-substrate adhesion	1/42	239/21069	0.380986	0.429731	0.304266	1	FN1///
GO:0043413	GO:0043413	macromolecule glycosylation	1/42	239/21069	0.380986	0.429731	0.304266	1	B3GNT8///
GO:0002285	GO:0002285	lymphocyte activation involved in immune response	1/42	240/21069	0.382234	0.430174	0.30458	1	TFRC///
GO:0043523	GO:0043523	regulation of neuron apoptotic process	1/42	240/21069	0.382234	0.430174	0.30458	1	GBE1///
GO:0030258	GO:0030258	lipid modification	1/42	241/21069	0.38348	0.431093	0.30523	1	APOA4///
GO:0034764	GO:0034764	positive regulation of transmembrane transport	1/42	243/21069	0.385964	0.432917	0.306522	1	C3///
GO:0071241	GO:0071241	cellular response to inorganic substance	1/42	243/21069	0.385964	0.432917	0.306522	1	FBP1///
GO:0008037	GO:0008037	cell recognition	1/42	245/21069	0.388438	0.435206	0.308143	1	LBP///
GO:0001505	GO:0001505	regulation of neurotransmitter levels	1/42	246/21069	0.389671	0.435617	0.308434	1	ALDH9A1///
GO:0044242	GO:0044242	cellular lipid catabolic process	1/42	246/21069	0.389671	0.435617	0.308434	1	APOA4///
GO:0006457	GO:0006457	protein folding	1/42	247/21069	0.390902	0.436023	0.308721	1	QSOX1///
GO:0008406	GO:0008406	gonad development	1/42	247/21069	0.390902	0.436023	0.308721	1	MMP2///
GO:0050821	GO:0050821	protein stabilization	1/42	248/21069	0.392131	0.436909	0.309348	1	AFM///
GO:0045137	GO:0045137	development of primary sexual characteristics	1/42	252/21069	0.397021	0.441867	0.312859	1	MMP2///
GO:0071674	GO:0071674	mononuclear cell migration	1/42	253/21069	0.398238	0.442731	0.313471	1	SAA1///
GO:0009743	GO:0009743	response to carbohydrate	1/42	257/21069	0.40308	0.447619	0.316932	1	FBP1///
GO:0070085	GO:0070085	glycosylation	1/42	260/21069	0.406687	0.451126	0.319415	1	B3GNT8///
GO:0002695	GO:0002695	negative regulation of leukocyte activation	1/42	262/21069	0.409079	0.453103	0.320814	1	FGL1///
GO:0022408	GO:0022408	negative regulation of cell-cell adhesion	1/42	263/21069	0.410272	0.453103	0.320814	1	FGL1///
GO:0048863	GO:0048863	stem cell differentiation	1/42	263/21069	0.410272	0.453103	0.320814	1	FN1///
GO:0051701	GO:0051701	biological process involved in interaction with host	1/42	263/21069	0.410272	0.453103	0.320814	1	TFRC///
GO:0033002	GO:0033002	muscle cell proliferation	1/42	266/21069	0.413837	0.456037	0.322892	1	MMP2///
GO:0042129	GO:0042129	regulation of T cell proliferation	1/42	266/21069	0.413837	0.456037	0.322892	1	TFRC///
GO:0002573	GO:0002573	myeloid leukocyte differentiation	1/42	267/21069	0.41502	0.45634	0.323107	1	TFRC///
GO:0006814	GO:0006814	sodium ion transport	1/42	267/21069	0.41502	0.45634	0.323107	1	PON3///
GO:0007160	GO:0007160	cell-matrix adhesion	1/42	273/21069	0.422072	0.463587	0.328238	1	FN1///
GO:0045444	GO:0045444	fat cell differentiation	1/42	275/21069	0.424404	0.46564	0.329691	1	LRG1///
GO:0002700	GO:0002700	regulation of production of molecular mediator of immune response	1/42	276/21069	0.425566	0.465898	0.329874	1	TFRC///
GO:0051402	GO:0051402	neuron apoptotic process	1/42	276/21069	0.425566	0.465898	0.329874	1	GBE1///
GO:0031330	GO:0031330	negative regulation of cellular catabolic process	1/42	281/21069	0.431345	0.47171	0.333989	1	QSOX1///
GO:0032868	GO:0032868	response to insulin	1/42	282/21069	0.432494	0.472453	0.334515	1	FBP1///
GO:1901215	GO:1901215	negative regulation of neuron death	1/42	283/21069	0.433641	0.472678	0.334674	1	GBE1///
GO:1903522	GO:1903522	regulation of blood circulation	1/42	283/21069	0.433641	0.472678	0.334674	1	MMP2///
GO:0045927	GO:0045927	positive regulation of growth	1/42	284/21069	0.434785	0.472899	0.334831	1	FN1///
GO:0071560	GO:0071560	cellular response to transforming growth factor beta stimulus	1/42	284/21069	0.434785	0.472899	0.334831	1	LRG1///
GO:0050866	GO:0050866	negative regulation of cell activation	1/42	285/21069	0.435927	0.473629	0.335348	1	FGL1///
GO:0050708	GO:0050708	regulation of protein secretion	1/42	287/21069	0.438205	0.475589	0.336736	1	SAA1///
GO:0071559	GO:0071559	response to transforming growth factor beta	1/42	290/21069	0.441604	0.478762	0.338982	1	LRG1///
GO:0045017	GO:0045017	glycerolipid biosynthetic process	1/42	292/21069	0.443859	0.480688	0.340346	1	C3///
GO:0050730	GO:0050730	regulation of peptidyl-tyrosine phosphorylation	1/42	293/21069	0.444983	0.481387	0.340841	1	THBS4///
GO:0034976	GO:0034976	response to endoplasmic reticulum stress	1/42	295/21069	0.447225	0.483292	0.342189	1	THBS4///
GO:0042098	GO:0042098	T cell proliferation	1/42	296/21069	0.448343	0.483979	0.342676	1	TFRC///
GO:0043122	GO:0043122	regulation of I-kappaB kinase/NF-kappaB signaling	1/42	297/21069	0.449458	0.484663	0.34316	1	TFRC///
GO:0098656	GO:0098656	anion transmembrane transport	1/42	299/21069	0.451682	0.486539	0.344488	1	APOL1///
GO:0007548	GO:0007548	sex differentiation	1/42	305/21069	0.458302	0.493141	0.349163	1	MMP2///
GO:0002377	GO:0002377	immunoglobulin production	1/42	310/21069	0.463759	0.498479	0.352943	1	TFRC///
GO:0090092	GO:0090092	regulation of transmembrane receptor protein serine/threonine kinase signaling pathway	1/42	311/21069	0.464844	0.499111	0.35339	1	LRG1///
GO:0034612	GO:0034612	response to tumor necrosis factor	1/42	313/21069	0.467008	0.500899	0.354656	1	CD14///
GO:0048511	GO:0048511	rhythmic process	1/42	318/21069	0.472379	0.50612	0.358353	1	MMP2///
GO:0071375	GO:0071375	cellular response to peptide hormone stimulus	1/42	323/21069	0.477697	0.511274	0.362001	1	FBP1///
GO:0015850	GO:0015850	organic hydroxy compound transport	1/42	326/21069	0.480863	0.514114	0.364013	1	APOA4///
GO:0018105	GO:0018105	peptidyl-serine phosphorylation	1/42	330/21069	0.485055	0.518045	0.366796	1	TFRC///
GO:0051091	GO:0051091	positive regulation of DNA-binding transcription factor activity	1/42	331/21069	0.486098	0.518608	0.367195	1	TFRC///
GO:0050670	GO:0050670	regulation of lymphocyte proliferation	1/42	333/21069	0.488178	0.520274	0.368374	1	TFRC///
GO:0034504	GO:0034504	protein localization to nucleus	1/42	335/21069	0.490249	0.521928	0.369545	1	TFRC///
GO:0007249	GO:0007249	I-kappaB kinase/NF-kappaB signaling	1/42	337/21069	0.492312	0.523017	0.370316	1	TFRC///
GO:0032944	GO:0032944	regulation of mononuclear cell proliferation	1/42	337/21069	0.492312	0.523017	0.370316	1	TFRC///
GO:0051054	GO:0051054	positive regulation of DNA metabolic process	1/42	338/21069	0.493341	0.523556	0.370698	1	TFRC///
GO:0009101	GO:0009101	glycoprotein biosynthetic process	1/42	341/21069	0.496414	0.526262	0.372614	1	B3GNT8///
GO:0051056	GO:0051056	regulation of small GTPase mediated signal transduction	1/42	343/21069	0.498453	0.527866	0.37375	1	FBP1///
GO:0009416	GO:0009416	response to light stimulus	1/42	348/21069	0.503514	0.532665	0.377148	1	MMP2///
GO:0018209	GO:0018209	peptidyl-serine modification	1/42	349/21069	0.504521	0.533169	0.377504	1	TFRC///
GO:0016236	GO:0016236	macroautophagy	1/42	350/21069	0.505525	0.533669	0.377858	1	QSOX1///
GO:0006310	GO:0006310	DNA recombination	1/42	354/21069	0.509523	0.536761	0.380048	1	TFRC///
GO:0042113	GO:0042113	B cell activation	1/42	354/21069	0.509523	0.536761	0.380048	1	TFRC///
GO:0006650	GO:0006650	glycerophospholipid metabolic process	1/42	357/21069	0.5125	0.539333	0.381868	1	APOA4///
GO:0090287	GO:0090287	regulation of cellular response to growth factor stimulus	1/42	358/21069	0.513489	0.539808	0.382205	1	LRG1///
GO:0015980	GO:0015980	energy derivation by oxidation of organic compounds	1/42	361/21069	0.516443	0.542346	0.384002	1	GBE1///
GO:0051235	GO:0051235	maintenance of location	1/42	363/21069	0.518402	0.543725	0.384978	1	C3///
GO:0007517	GO:0007517	muscle organ development	1/42	364/21069	0.519379	0.543725	0.384978	1	COL6A3///
GO:0045088	GO:0045088	regulation of innate immune response	1/42	364/21069	0.519379	0.543725	0.384978	1	LBP///
GO:0070663	GO:0070663	regulation of leukocyte proliferation	1/42	365/21069	0.520354	0.544179	0.3853	1	TFRC///
GO:0016042	GO:0016042	lipid catabolic process	1/42	371/21069	0.526163	0.549682	0.389196	1	APOA4///
GO:0031647	GO:0031647	regulation of protein stability	1/42	373/21069	0.528084	0.551116	0.390212	1	AFM///
GO:0031348	GO:0031348	negative regulation of defense response	1/42	376/21069	0.530952	0.553534	0.391923	1	SAA1///
GO:0050870	GO:0050870	positive regulation of T cell activation	1/42	380/21069	0.534748	0.556914	0.394317	1	TFRC///
GO:0001655	GO:0001655	urogenital system development	1/42	381/21069	0.535693	0.55732	0.394604	1	MMP2///
GO:0003002	GO:0003002	regionalization	1/42	385/21069	0.539452	0.560651	0.396963	1	C3///
GO:0010506	GO:0010506	regulation of autophagy	1/42	387/21069	0.541321	0.562012	0.397926	1	QSOX1///
GO:0007265	GO:0007265	Ras protein signal transduction	1/42	392/21069	0.54596	0.565659	0.400509	1	FBP1///
GO:0019058	GO:0019058	viral life cycle	1/42	392/21069	0.54596	0.565659	0.400509	1	TFRC///
GO:0010631	GO:0010631	epithelial cell migration	1/42	393/21069	0.546882	0.566031	0.400772	1	LRG1///
GO:0090132	GO:0090132	epithelium migration	1/42	396/21069	0.549638	0.568298	0.402377	1	LRG1///
GO:0009306	GO:0009306	protein secretion	1/42	397/21069	0.550553	0.568659	0.402633	1	SAA1///
GO:0046651	GO:0046651	lymphocyte proliferation	1/42	400/21069	0.553287	0.570661	0.40405	1	TFRC///
GO:0010639	GO:0010639	negative regulation of organelle organization	1/42	401/21069	0.554194	0.570661	0.40405	1	TFRC///
GO:0090130	GO:0090130	tissue migration	1/42	401/21069	0.554194	0.570661	0.40405	1	LRG1///
GO:1901653	GO:1901653	cellular response to peptide	1/42	404/21069	0.556907	0.572867	0.405612	1	FBP1///
GO:0032943	GO:0032943	mononuclear cell proliferation	1/42	407/21069	0.559603	0.575052	0.407159	1	TFRC///
GO:1901214	GO:1901214	regulation of neuron death	1/42	409/21069	0.561392	0.576301	0.408044	1	GBE1///
GO:0051098	GO:0051098	regulation of binding	1/42	410/21069	0.562283	0.576627	0.408275	1	CFHR5///
GO:0042326	GO:0042326	negative regulation of phosphorylation	1/42	412/21069	0.564061	0.577861	0.409148	1	FBP1///
GO:1903039	GO:1903039	positive regulation of leukocyte cell-cell adhesion	1/42	413/21069	0.564948	0.57818	0.409374	1	TFRC///
GO:0007178	GO:0007178	transmembrane receptor protein serine/threonine kinase signaling pathway	1/42	415/21069	0.566715	0.579399	0.410237	1	LRG1///
GO:0018108	GO:0018108	peptidyl-tyrosine phosphorylation	1/42	420/21069	0.571103	0.583291	0.412993	1	THBS4///
GO:0018212	GO:0018212	peptidyl-tyrosine modification	1/42	422/21069	0.572846	0.584478	0.413833	1	THBS4///
GO:0009100	GO:0009100	glycoprotein metabolic process	1/42	424/21069	0.574582	0.585654	0.414666	1	B3GNT8///
GO:0150063	GO:0150063	visual system development	1/42	426/21069	0.576312	0.586822	0.415493	1	C3///
GO:0045862	GO:0045862	positive regulation of proteolysis	1/42	428/21069	0.578034	0.58798	0.416313	1	FN1///
GO:0048880	GO:0048880	sensory system development	1/42	439/21069	0.587385	0.596888	0.42262	1	C3///
GO:0006644	GO:0006644	phospholipid metabolic process	1/42	441/21069	0.589064	0.597989	0.423399	1	APOA4///
GO:0070661	GO:0070661	leukocyte proliferation	1/42	446/21069	0.593231	0.601611	0.425964	1	TFRC///
GO:0006875	GO:0006875	cellular metal ion homeostasis	1/42	448/21069	0.594886	0.602682	0.426722	1	TFRC///
GO:0070997	GO:0070997	neuron death	1/42	451/21069	0.597356	0.604575	0.428063	1	GBE1///
GO:0043254	GO:0043254	regulation of protein-containing complex assembly	1/42	454/21069	0.599812	0.60645	0.42939	1	TFRC///
GO:0042742	GO:0042742	defense response to bacterium	1/42	455/21069	0.600627	0.606664	0.429541	1	LBP///
GO:0001503	GO:0001503	ossification	1/42	477/21069	0.61816	0.623745	0.441636	1	MMP2///
GO:0022409	GO:0022409	positive regulation of cell-cell adhesion	1/42	481/21069	0.621266	0.626251	0.44341	1	TFRC///
GO:0030099	GO:0030099	myeloid cell differentiation	1/42	486/21069	0.625113	0.628868	0.445263	1	TFRC///
GO:0031331	GO:0031331	positive regulation of cellular catabolic process	1/42	486/21069	0.625113	0.628868	0.445263	1	APOA4///
GO:0045936	GO:0045936	negative regulation of phosphate metabolic process	1/42	491/21069	0.628923	0.632068	0.447528	1	FBP1///
GO:0010563	GO:0010563	negative regulation of phosphorus metabolic process	1/42	492/21069	0.62968	0.632197	0.44762	1	FBP1///
GO:1903829	GO:1903829	positive regulation of protein localization	1/42	495/21069	0.631943	0.633835	0.44878	1	TFRC///
GO:0009314	GO:0009314	response to radiation	1/42	496/21069	0.632695	0.633956	0.448866	1	MMP2///
GO:0002440	GO:0002440	production of molecular mediator of immune response	1/42	498/21069	0.634193	0.634825	0.44948	1	TFRC///
GO:0007389	GO:0007389	pattern specification process	1/42	500/21069	0.635685	0.635685	0.45009	1	C3///

## Sheet: go_resultCC
	ID	Description	GeneRatio	BgRatio	pvalue	p.adjust	qvalue	Count	gene
GO:0072562	GO:0072562	blood microparticle	10/43	181/22283	1.48034e-12	1.61357e-10	1.18427e-10	10	TFRC/AFM/C3/C9/C1RL/C1RL/APOL1/FN1/APOA4/CFHR3
GO:0005788	GO:0005788	endoplasmic reticulum lumen	8/43	332/22283	2.05575e-07	1.12038e-05	8.22299e-06	8	SERPINA10/SERPINA10/C3/QSOX1/APOL1/FN1/APOA4/COL6A3
GO:0062023	GO:0062023	collagen-containing extracellular matrix	8/43	463/22283	2.50505e-06	9.10167e-05	6.68012e-05	8	ADAMDEC1/FGL1/THBS4/MMP2/FN1/APOA4/ATRN/COL6A3
GO:0034364	GO:0034364	high-density lipoprotein particle	3/43	34/22283	3.84154e-05	0.00104682	0.000768308	3	APOL1/APOA4/SAA1
GO:0034358	GO:0034358	plasma lipoprotein particle	3/43	43/22283	7.82722e-05	0.00142194	0.00104363	3	APOL1/APOA4/SAA1
GO:1990777	GO:1990777	lipoprotein particle	3/43	43/22283	7.82722e-05	0.00142194	0.00104363	3	APOL1/APOA4/SAA1
GO:0032994	GO:0032994	protein-lipid complex	3/43	46/22283	9.58909e-05	0.00149316	0.0010959	3	APOL1/APOA4/SAA1
GO:0034774	GO:0034774	secretory granule lumen	5/43	375/22283	0.00074802	0.00865311	0.00635091	5	ITIH3/C3/QSOX1/FN1/LRG1
GO:0060205	GO:0060205	cytoplasmic vesicle lumen	5/43	378/22283	0.00077528	0.00865311	0.00635091	5	ITIH3/C3/QSOX1/FN1/LRG1
GO:0031983	GO:0031983	vesicle lumen	5/43	380/22283	0.000793863	0.00865311	0.00635091	5	ITIH3/C3/QSOX1/FN1/LRG1
GO:0005604	GO:0005604	basement membrane	3/43	99/22283	0.000922767	0.00914378	0.00671103	3	THBS4/FN1/ATRN
GO:0034361	GO:0034361	very-low-density lipoprotein particle	2/43	26/22283	0.00114788	0.00962453	0.00706388	2	APOL1/APOA4
GO:0034385	GO:0034385	triglyceride-rich plasma lipoprotein particle	2/43	26/22283	0.00114788	0.00962453	0.00706388	2	APOL1/APOA4
GO:0098686	GO:0098686	hippocampal mossy fiber to CA3 synapse	2/43	35/22283	0.00207849	0.0161826	0.0118771	2	PTPRD
GO:0099699	GO:0099699	integral component of synaptic membrane	3/43	168/22283	0.00416403	0.0302586	0.0222082	3	PTPRS/PTPRD
GO:0099240	GO:0099240	intrinsic component of synaptic membrane	3/43	179/22283	0.00496881	0.03385	0.024844	3	PTPRS/PTPRD
GO:1904724	GO:1904724	tertiary granule lumen	2/43	68/22283	0.0076436	0.0490089	0.0359699	2	QSOX1/LRG1
GO:0031093	GO:0031093	platelet alpha granule lumen	2/43	72/22283	0.00853473	0.0516826	0.0379321	2	QSOX1/FN1
GO:0099056	GO:0099056	integral component of presynaptic membrane	2/43	82/22283	0.0109551	0.0595423	0.0437008	2	PTPRD
GO:0035580	GO:0035580	specific granule lumen	2/43	84/22283	0.0114714	0.0595423	0.0437008	2	QSOX1/LRG1
GO:0098685	GO:0098685	Schaffer collateral - CA1 synapse	2/43	84/22283	0.0114714	0.0595423	0.0437008	2	PTPRD
GO:0098889	GO:0098889	intrinsic component of presynaptic membrane	2/43	89/22283	0.0128084	0.0634599	0.0465761	2	PTPRD
GO:0031091	GO:0031091	platelet alpha granule	2/43	102/22283	0.0165841	0.0785944	0.057684	2	QSOX1/FN1
GO:0042627	GO:0042627	chylomicron	1/43	13/22283	0.0248046	0.112654	0.0826819	1	APOA4
GO:0031089	GO:0031089	platelet dense granule lumen	1/43	14/22283	0.0266875	0.116358	0.0854001	1	ITIH3
GO:0098984	GO:0098984	neuron to neuron synapse	3/43	383/22283	0.0374806	0.149477	0.109708	3	PTPRS/PTPRD
GO:0031362	GO:0031362	anchored component of external side of plasma membrane	1/43	20/22283	0.0379109	0.149477	0.109708	1	CD14
GO:0042734	GO:0042734	presynaptic membrane	2/43	161/22283	0.038616	0.149477	0.109708	2	PTPRD
GO:0042827	GO:0042827	platelet dense granule	1/43	21/22283	0.0397691	0.149477	0.109708	1	ITIH3
GO:0097060	GO:0097060	synaptic membrane	3/43	408/22283	0.0438659	0.15938	0.116976	3	PTPRS/PTPRD
GO:0031233	GO:0031233	intrinsic component of external side of plasma membrane	1/43	25/22283	0.0471671	0.160663	0.117918	1	CD14/
GO:0071682	GO:0071682	endocytic vesicle lumen	1/43	25/22283	0.0471671	0.160663	0.117918	1	SAA1/
GO:0046930	GO:0046930	pore complex	1/43	26/22283	0.0490078	0.161874	0.118807	1	C9/
GO:0042581	GO:0042581	specific granule	2/43	216/22283	0.0651745	0.198043	0.145353	2	QSOX1/LRG1/
GO:0070820	GO:0070820	tertiary granule	2/43	216/22283	0.0651745	0.198043	0.145353	2	QSOX1/LRG1/
GO:0005839	GO:0005839	proteasome core complex	1/43	36/22283	0.0672255	0.198043	0.145353	1	PSMA4//
GO:0030285	GO:0030285	integral component of synaptic vesicle membrane	1/43	36/22283	0.0672255	0.198043	0.145353	1	PTPRS//
GO:0098563	GO:0098563	intrinsic component of synaptic vesicle membrane	1/43	48/22283	0.0886372	0.254249	0.186605	1	PTPRS//
GO:0099061	GO:0099061	integral component of postsynaptic density membrane	1/43	53/22283	0.0974163	0.272266	0.199828	1	PTPRS//
GO:0099146	GO:0099146	intrinsic component of postsynaptic density membrane	1/43	56/22283	0.102644	0.279705	0.205288	1	PTPRS//
GO:0046658	GO:0046658	anchored component of plasma membrane	1/43	62/22283	0.113011	0.300444	0.220509	1	CD14//
GO:0030173	GO:0030173	integral component of Golgi membrane	1/43	67/22283	0.121561	0.315479	0.231544	1	QSOX1//
GO:0031228	GO:0031228	intrinsic component of Golgi membrane	1/43	72/22283	0.13003	0.329611	0.241916	1	QSOX1//
GO:0016529	GO:0016529	sarcoplasmic reticulum	1/43	74/22283	0.133395	0.330456	0.242537	1	THBS4//
GO:0000502	GO:0000502	proteasome complex	1/43	78/22283	0.140088	0.331357	0.243198	1	PSMA4//
GO:0099060	GO:0099060	integral component of postsynaptic specialization membrane	1/43	80/22283	0.143415	0.331357	0.243198	1	PTPRS//
GO:0005905	GO:0005905	clathrin-coated pit	1/43	83/22283	0.148382	0.331357	0.243198	1	TFRC//
GO:0098948	GO:0098948	intrinsic component of postsynaptic specialization membrane	1/43	83/22283	0.148382	0.331357	0.243198	1	PTPRS//
GO:0098978	GO:0098978	glutamatergic synapse	2/43	354/22283	0.148959	0.331357	0.243198	2	PTPRD//
GO:0016528	GO:0016528	sarcoplasm	1/43	90/22283	0.159864	0.348503	0.255782	1	THBS4//
GO:0005581	GO:0005581	collagen trimer	1/43	92/22283	0.163116	0.348621	0.255869	1	COL6A3//
GO:0098839	GO:0098839	postsynaptic density membrane	1/43	100/22283	0.176004	0.358286	0.262962	1	PTPRS//
GO:0045171	GO:0045171	intercellular bridge	1/43	102/22283	0.179195	0.358286	0.262962	1	QSOX1//
GO:1905369	GO:1905369	endopeptidase complex	1/43	102/22283	0.179195	0.358286	0.262962	1	PSMA4//
GO:0005881	GO:0005881	cytoplasmic microtubule	1/43	103/22283	0.180787	0.358286	0.262962	1	SAA1//
GO:0035578	GO:0035578	azurophil granule lumen	1/43	106/22283	0.185542	0.361144	0.26506	1	C3//
GO:0000932	GO:0000932	P-body	1/43	121/22283	0.208918	0.372979	0.273746	1	PSMA4//
GO:0099634	GO:0099634	postsynaptic specialization membrane	1/43	128/22283	0.219602	0.372979	0.273746	1	PTPRS//
GO:0030669	GO:0030669	clathrin-coated endocytic vesicle membrane	1/43	129/22283	0.221116	0.372979	0.273746	1	TFRC//
GO:0034451	GO:0034451	centriolar satellite	1/43	129/22283	0.221116	0.372979	0.273746	1	ALDOB//
GO:0042470	GO:0042470	melanosome	1/43	129/22283	0.221116	0.372979	0.273746	1	TFRC//
GO:0048770	GO:0048770	pigment granule	1/43	129/22283	0.221116	0.372979	0.273746	1	TFRC//
GO:0030672	GO:0030672	synaptic vesicle membrane	1/43	130/22283	0.222628	0.372979	0.273746	1	PTPRS//
GO:0099055	GO:0099055	integral component of postsynaptic membrane	1/43	130/22283	0.222628	0.372979	0.273746	1	PTPRS//
GO:0099501	GO:0099501	exocytic vesicle membrane	1/43	130/22283	0.222628	0.372979	0.273746	1	PTPRS//
GO:0098936	GO:0098936	intrinsic component of postsynaptic membrane	1/43	135/22283	0.230144	0.372979	0.273746	1	PTPRS//
GO:0030139	GO:0030139	endocytic vesicle	2/43	471/22283	0.230362	0.372979	0.273746	2	TFRC//
GO:0055038	GO:0055038	recycling endosome membrane	1/43	138/22283	0.23462	0.372979	0.273746	1	TFRC//
GO:1905368	GO:1905368	peptidase complex	1/43	139/22283	0.236106	0.372979	0.273746	1	PSMA4//
GO:1904813	GO:1904813	ficolin-1-rich granule lumen	1/43	146/22283	0.246431	0.377496	0.277061	1	LRG1//
GO:0042383	GO:0042383	sarcolemma	1/43	147/22283	0.247894	0.377496	0.277061	1	COL6A3//
GO:0045334	GO:0045334	clathrin-coated endocytic vesicle	1/43	148/22283	0.249355	0.377496	0.277061	1	TFRC//
GO:0005793	GO:0005793	endoplasmic reticulum-Golgi intermediate compartment	1/43	157/22283	0.26238	0.391773	0.28754	1	FN1//
GO:0043204	GO:0043204	perikaryon	1/43	168/22283	0.278	0.407364	0.298983	1	PTPRS//
GO:0005766	GO:0005766	primary lysosome	1/43	173/22283	0.284992	0.407364	0.298983	1	C3//
GO:0042582	GO:0042582	azurophil granule	1/43	173/22283	0.284992	0.407364	0.298983	1	C3//
GO:0030426	GO:0030426	growth cone	1/43	175/22283	0.287771	0.407364	0.298983	1	PTPRS//
GO:0030427	GO:0030427	site of polarized growth	1/43	181/22283	0.296043	0.413701	0.303634	1	PTPRS//
GO:0031225	GO:0031225	anchored component of membrane	1/43	188/22283	0.305576	0.421617	0.309444	1	CD14//
GO:0030665	GO:0030665	clathrin-coated vesicle membrane	1/43	196/22283	0.316316	0.43098	0.316316	1	TFRC//
GO:0005775	GO:0005775	vacuolar lumen	1/43	209/22283	0.333423	0.44868	0.329307	1	C3//
GO:0030017	GO:0030017	sarcomere	1/43	227/22283	0.356421	0.47378	0.347728	1	MMP2//
GO:0101002	GO:0101002	ficolin-1-rich granule	1/43	232/22283	0.362671	0.473831	0.347766	1	LRG1//
GO:0008021	GO:0008021	synaptic vesicle	1/43	234/22283	0.365154	0.473831	0.347766	1	PTPRS//
GO:0030016	GO:0030016	myofibril	1/43	246/22283	0.379857	0.479911	0.352228	1	MMP2//
GO:0070382	GO:0070382	exocytic vesicle	1/43	253/22283	0.388279	0.479911	0.352228	1	PTPRS//
GO:0016323	GO:0016323	basolateral plasma membrane	1/43	254/22283	0.389473	0.479911	0.352228	1	TFRC//
GO:0055037	GO:0055037	recycling endosome	1/43	254/22283	0.389473	0.479911	0.352228	1	TFRC//
GO:0043292	GO:0043292	contractile fiber	1/43	256/22283	0.391854	0.479911	0.352228	1	MMP2//
GO:0009925	GO:0009925	basal plasma membrane	1/43	279/22283	0.418594	0.500617	0.367425	1	TFRC//
GO:0030136	GO:0030136	clathrin-coated vesicle	1/43	279/22283	0.418594	0.500617	0.367425	1	TFRC//
GO:0036464	GO:0036464	cytoplasmic ribonucleoprotein granule	1/43	286/22283	0.426502	0.500617	0.367425	1	PSMA4//
GO:0150034	GO:0150034	distal axon	1/43	290/22283	0.430973	0.500617	0.367425	1	PTPRS//
GO:0045211	GO:0045211	postsynaptic membrane	1/43	296/22283	0.437617	0.500617	0.367425	1	PTPRS//
GO:0045178	GO:0045178	basal part of cell	1/43	297/22283	0.438717	0.500617	0.367425	1	TFRC//
GO:0030662	GO:0030662	coated vesicle membrane	1/43	299/22283	0.44091	0.500617	0.367425	1	TFRC//
GO:0035770	GO:0035770	ribonucleoprotein granule	1/43	305/22283	0.44744	0.502794	0.369023	1	PSMA4//
GO:0030666	GO:0030666	endocytic vesicle membrane	1/43	312/22283	0.454964	0.506032	0.3714	1	TFRC//
GO:0098802	GO:0098802	plasma membrane signaling receptor complex	1/43	323/22283	0.466587	0.513717	0.37704	1	TFRC//
GO:0030658	GO:0030658	transport vesicle membrane	1/43	334/22283	0.477967	0.520984	0.382373	1	PTPRS//
GO:0014069	GO:0014069	postsynaptic density	1/43	351/22283	0.495089	0.534304	0.39215	1	PTPRS//
GO:0032279	GO:0032279	asymmetric synapse	1/43	357/22283	0.501	0.535383	0.392941	1	PTPRS//
GO:0099572	GO:0099572	postsynaptic specialization	1/43	374/22283	0.517384	0.537843	0.394747	1	PTPRS//
GO:0045121	GO:0045121	membrane raft	1/43	378/22283	0.521162	0.537843	0.394747	1	CD14//
GO:0098857	GO:0098857	membrane microdomain	1/43	379/22283	0.522102	0.537843	0.394747	1	CD14//
GO:0030667	GO:0030667	secretory granule membrane	1/43	380/22283	0.52304	0.537843	0.394747	1	CD14//
GO:0016324	GO:0016324	apical plasma membrane	1/43	406/22283	0.546811	0.557032	0.408831	1	FN1//
GO:0030135	GO:0030135	coated vesicle	1/43	416/22283	0.555642	0.560787	0.411587	1	TFRC//
GO:0045177	GO:0045177	apical part of cell	1/43	474/22283	0.603643	0.603643	0.44304	1	FN1//

## Sheet: go_resultMF
	ID	Description	GeneRatio	BgRatio	pvalue	p.adjust	qvalue	Count	gene
GO:0005539	GO:0005539	glycosaminoglycan binding	7/43	262/20758	1.02969e-06	0.000129741	6.93686e-05	7	PTPRS/REG1A/SERPINA10/SERPINA10/THBS4/FN1/SAA1
GO:0008201	GO:0008201	heparin binding	6/43	196/20758	2.99191e-06	0.000183339	9.8026e-05	6	PTPRS/SERPINA10/SERPINA10/THBS4/FN1/SAA1
GO:0016830	GO:0016830	carbon-carbon lyase activity	4/43	55/20758	5.04042e-06	0.000183339	9.8026e-05	4	DDT/DDT/ALDOB
GO:0016860	GO:0016860	intramolecular oxidoreductase activity	4/43	57/20758	5.8203e-06	0.000183339	9.8026e-05	4	DDT/DDT/QSOX1
GO:0016863	GO:0016863	intramolecular oxidoreductase activity, transposing C=C bonds	3/43	19/20758	7.83944e-06	0.000197554	0.000105626	3	DDT/DDT
GO:0061134	GO:0061134	peptidase regulator activity	6/43	260/20758	1.50653e-05	0.00031637	0.000169154	6	ITIH3/SERPINA10/SERPINA10/C3/FN1/COL6A3
GO:1901681	GO:1901681	sulfur compound binding	6/43	296/20758	3.12614e-05	0.000562705	0.000300861	6	PTPRS/SERPINA10/SERPINA10/THBS4/FN1/SAA1
GO:0004866	GO:0004866	endopeptidase inhibitor activity	5/43	204/20758	6.2016e-05	0.000833339	0.000445561	5	ITIH3/SERPINA10/SERPINA10/C3/COL6A3
GO:0004867	GO:0004867	serine-type endopeptidase inhibitor activity	4/43	104/20758	6.31342e-05	0.000833339	0.000445561	4	ITIH3/SERPINA10/SERPINA10/COL6A3
GO:0016831	GO:0016831	carboxy-lyase activity	3/43	38/20758	6.64017e-05	0.000833339	0.000445561	3	DDT/DDT
GO:0030414	GO:0030414	peptidase inhibitor activity	5/43	211/20758	7.27518e-05	0.000833339	0.000445561	5	ITIH3/SERPINA10/SERPINA10/C3/COL6A3
GO:0061135	GO:0061135	endopeptidase regulator activity	5/43	220/20758	8.86004e-05	0.000930304	0.000497406	5	ITIH3/SERPINA10/SERPINA10/C3/COL6A3
GO:0071723	GO:0071723	lipopeptide binding	2/43	10/20758	0.00018664	0.00180897	0.000967201	2	LBP/CD14
GO:0001851	GO:0001851	complement component C3b binding	2/43	12/20758	0.000273018	0.00245717	0.00131377	2	CFHR3/CFHR5
GO:0016791	GO:0016791	phosphatase activity	5/43	300/20758	0.000374341	0.00302845	0.00161922	5	PON3/PTPRS/PTPRD/FBP1
GO:0016853	GO:0016853	isomerase activity	4/43	168/20758	0.000399401	0.00302845	0.00161922	4	DDT/DDT/QSOX1
GO:0030246	GO:0030246	carbohydrate binding	5/43	307/20758	0.00041596	0.00302845	0.00161922	5	GBE1/REG1A/ATRN/ALDOB/FBP1
GO:0004029	GO:0004029	aldehyde dehydrogenase (NAD+) activity	2/43	15/20758	0.000432636	0.00302845	0.00161922	2	ALDH1A1/ALDH9A1
GO:0004030	GO:0004030	aldehyde dehydrogenase [NAD(P)+] activity	2/43	17/20758	0.000558895	0.00370635	0.00198168	2	ALDH1A1/ALDH9A1
GO:0005001	GO:0005001	transmembrane receptor protein tyrosine phosphatase activity	2/43	21/20758	0.000858472	0.00515083	0.00275399	2	PTPRD
GO:0019198	GO:0019198	transmembrane receptor protein phosphatase activity	2/43	21/20758	0.000858472	0.00515083	0.00275399	2	PTPRD
GO:0016829	GO:0016829	lyase activity	4/43	217/20758	0.00104159	0.00596545	0.00318955	4	DDT/DDT/ALDOB
GO:0001846	GO:0001846	opsonin binding	2/43	25/20758	0.00121996	0.00668325	0.00357333	2	CFHR3/CFHR5
GO:0042578	GO:0042578	phosphoric ester hydrolase activity	5/43	396/20758	0.00130659	0.00685961	0.00366763	5	PON3/PTPRS/PTPRD/FBP1
GO:0004725	GO:0004725	protein tyrosine phosphatase activity	3/43	112/20758	0.00161264	0.0081277	0.00434564	3	PTPRS/PTPRD
GO:0004857	GO:0004857	enzyme inhibitor activity	5/43	450/20758	0.00228739	0.0110851	0.00592685	5	ITIH3/SERPINA10/SERPINA10/C3/COL6A3
GO:0016620	GO:0016620	oxidoreductase activity, acting on the aldehyde or oxo group of donors, NAD or NADP as acceptor	2/43	39/20758	0.00295842	0.0135126	0.0072248	2	ALDH1A1/ALDH9A1
GO:0001848	GO:0001848	complement binding	2/43	40/20758	0.00311005	0.0135126	0.0072248	2	CFHR3/CFHR5
GO:0043394	GO:0043394	proteoglycan binding	2/43	40/20758	0.00311005	0.0135126	0.0072248	2	PTPRS/FN1
GO:0001530	GO:0001530	lipopolysaccharide binding	2/43	41/20758	0.00326525	0.0137141	0.0073325	2	LBP/CD14
GO:0016903	GO:0016903	oxidoreductase activity, acting on the aldehyde or oxo group of donors	2/43	47/20758	0.00427084	0.0173589	0.00928129	2	ALDH1A1/ALDH9A1
GO:0005126	GO:0005126	cytokine receptor binding	4/43	326/20758	0.00455061	0.017918	0.00958024	4	DDT/DDT/LRG1
GO:0004721	GO:0004721	phosphoprotein phosphatase activity	3/43	194/20758	0.00753748	0.0287795	0.0153875	3	PTPRS/PTPRD
GO:0004252	GO:0004252	serine-type endopeptidase activity	3/43	200/20758	0.00819201	0.0303586	0.0162319	3	C1RL/C1RL/MMP2
GO:0008236	GO:0008236	serine-type peptidase activity	3/43	219/20758	0.0104815	0.0374802	0.0200395	3	C1RL/C1RL/MMP2
GO:0048029	GO:0048029	monosaccharide binding	2/43	76/20758	0.0108409	0.0374802	0.0200395	2	ALDOB/FBP1
GO:0017171	GO:0017171	serine hydrolase activity	3/43	223/20758	0.0110061	0.0374802	0.0200395	3	C1RL/C1RL/MMP2
GO:0042562	GO:0042562	hormone binding	2/43	94/20758	0.0162409	0.0538515	0.0287928	2	ALDH1A1/SHBG
GO:0004175	GO:0004175	endopeptidase activity	4/43	487/20758	0.0179477	0.0579849	0.0310028	4	ADAMDEC1/C1RL/C1RL/MMP2
GO:0005114	GO:0005114	type II transforming growth factor beta receptor binding	1/43	10/20758	0.0205273	0.0604726	0.0323329	1	LRG1
GO:0016832	GO:0016832	aldehyde-lyase activity	1/43	10/20758	0.0205273	0.0604726	0.0323329	1	ALDOB
GO:0035374	GO:0035374	chondroitin sulfate binding	1/43	10/20758	0.0205273	0.0604726	0.0323329	1	PTPRS
GO:0005496	GO:0005496	steroid binding	2/43	107/20758	0.0207179	0.0604726	0.0323329	2	APOA4/SHBG
GO:0016670	GO:0016670	oxidoreductase activity, acting on a sulfur group of donors, oxygen as acceptor	1/43	11/20758	0.0225572	0.0604726	0.0323329	1	QSOX1
GO:0019203	GO:0019203	carbohydrate phosphatase activity	1/43	11/20758	0.0225572	0.0604726	0.0323329	1	FBP1
GO:0034713	GO:0034713	type I transforming growth factor beta receptor binding	1/43	11/20758	0.0225572	0.0604726	0.0323329	1	LRG1
GO:0050308	GO:0050308	sugar-phosphatase activity	1/43	11/20758	0.0225572	0.0604726	0.0323329	1	FBP1
GO:0051087	GO:0051087	chaperone binding	2/43	119/20758	0.0252533	0.06629	0.0354433	2	TFRC/FN1
GO:0004222	GO:0004222	metalloendopeptidase activity	2/43	125/20758	0.0276594	0.0711241	0.0380279	2	ADAMDEC1/MMP2
GO:0016208	GO:0016208	AMP binding	1/43	15/20758	0.030636	0.0756889	0.0404686	1	FBP1
GO:0070492	GO:0070492	oligosaccharide binding	1/43	15/20758	0.030636	0.0756889	0.0404686	1	REG1A
GO:0008499	GO:0008499	UDP-galactose:beta-N-acetylglucosamine beta-1,3-galactosyltransferase activity	1/43	16/20758	0.0326455	0.0791025	0.0422937	1	B3GNT8
GO:0003756	GO:0003756	protein disulfide isomerase activity	1/43	18/20758	0.0366522	0.0839669	0.0448946	1	QSOX1
GO:0016864	GO:0016864	intramolecular oxidoreductase activity, transposing S-S bonds	1/43	18/20758	0.0366522	0.0839669	0.0448946	1	QSOX1
GO:0042834	GO:0042834	peptidoglycan binding	1/43	18/20758	0.0366522	0.0839669	0.0448946	1	REG1A
GO:0048531	GO:0048531	beta-1,3-galactosyltransferase activity	1/43	20/20758	0.0406428	0.0914463	0.0488936	1	B3GNT8
GO:0043395	GO:0043395	heparan sulfate proteoglycan binding	1/43	21/20758	0.042632	0.0942392	0.0503869	1	PTPRS
GO:0120020	GO:0120020	cholesterol transfer activity	1/43	22/20758	0.0446172	0.0968645	0.0517905	1	APOA4
GO:0008083	GO:0008083	growth factor activity	2/43	164/20758	0.0453572	0.0968645	0.0517905	2	REG1A/THBS4
GO:0120015	GO:0120015	sterol transfer activity	1/43	23/20758	0.0465984	0.0978233	0.0523032	1	APOA4
GO:0005178	GO:0005178	integrin binding	2/43	168/20758	0.0473589	0.0978233	0.0523032	2	THBS4/FN1
GO:0005160	GO:0005160	transforming growth factor beta receptor binding	1/43	24/20758	0.0485755	0.098718	0.0527815	1	LRG1
GO:0016702	GO:0016702	oxidoreductase activity, acting on single donors with incorporation of molecular oxygen, incorporation of two atoms of oxygen	1/43	27/20758	0.054483	0.107263	0.0573505	1	HPD
GO:0038187	GO:0038187	pattern recognition receptor activity	1/43	27/20758	0.054483	0.107263	0.0573505	1	CD14
GO:0016701	GO:0016701	oxidoreductase activity, acting on single donors with incorporation of molecular oxygen	1/43	28/20758	0.0564442	0.109415	0.0585008	1	HPD
GO:0031210	GO:0031210	phosphatidylcholine binding	1/43	31/20758	0.0623039	0.118944	0.0635957	1	APOA4
GO:0005201	GO:0005201	extracellular matrix structural constituent	2/43	199/20758	0.0639126	0.120194	0.064264	2	FN1/COL6A3
GO:0008237	GO:0008237	metallopeptidase activity	2/43	201/20758	0.06504	0.120515	0.0644359	2	ADAMDEC1/MMP2
GO:0035250	GO:0035250	UDP-galactosyltransferase activity	1/43	33/20758	0.0661906	0.12087	0.0646255	1	B3GNT8
GO:0016758	GO:0016758	hexosyltransferase activity	2/43	210/20758	0.0701958	0.125985	0.0673602	2	GBE1/B3GNT8
GO:0001968	GO:0001968	fibronectin binding	1/43	36/20758	0.0719912	0.125985	0.0673602	1	MMP2
GO:0015248	GO:0015248	sterol transporter activity	1/43	36/20758	0.0719912	0.125985	0.0673602	1	APOA4
GO:0008378	GO:0008378	galactosyltransferase activity	1/43	37/20758	0.0739169	0.127583	0.0682146	1	B3GNT8
GO:0097718	GO:0097718	disordered domain specific binding	1/43	38/20758	0.0758387	0.129131	0.0690424	1	FN1
GO:0071949	GO:0071949	FAD binding	1/43	40/20758	0.0796706	0.133496	0.0713762	1	QSOX1
GO:0015035	GO:0015035	protein-disulfide reductase activity	1/43	41/20758	0.0815808	0.133496	0.0713762	1	QSOX1
GO:0050997	GO:0050997	quaternary ammonium group binding	1/43	41/20758	0.0815808	0.133496	0.0713762	1	APOA4
GO:0015036	GO:0015036	disulfide oxidoreductase activity	1/43	46/20758	0.0910735	0.146413	0.0782825	1	QSOX1
GO:0008375	GO:0008375	acetylglucosaminyltransferase activity	1/43	47/20758	0.0929605	0.146413	0.0782825	1	B3GNT8
GO:0030020	GO:0030020	extracellular matrix structural constituent conferring tensile strength	1/43	47/20758	0.0929605	0.146413	0.0782825	1	COL6A3
GO:0016504	GO:0016504	peptidase activator activity	1/43	49/20758	0.0967231	0.14968	0.0800293	1	FN1
GO:0005504	GO:0005504	fatty acid binding	1/43	50/20758	0.0985986	0.14968	0.0800293	1	AFM
GO:0120013	GO:0120013	lipid transfer activity	1/43	50/20758	0.0985986	0.14968	0.0800293	1	APOA4
GO:0015485	GO:0015485	cholesterol binding	1/43	51/20758	0.10047	0.150706	0.0805777	1	APOA4
GO:0030544	GO:0030544	Hsp70 protein binding	1/43	55/20758	0.10792	0.159975	0.0855337	1	TFRC
GO:0051287	GO:0051287	NAD binding	1/43	59/20758	0.115308	0.16894	0.0903272	1	ALDH1A1
GO:0032934	GO:0032934	sterol binding	1/43	61/20758	0.11898	0.171692	0.0917988	1	APOA4
GO:0016757	GO:0016757	glycosyltransferase activity	2/43	289/20758	0.120381	0.171692	0.0917988	2	GBE1/B3GNT8
GO:0005507	GO:0005507	copper ion binding	1/43	63/20758	0.122637	0.171692	0.0917988	1	APOA4
GO:0016667	GO:0016667	oxidoreductase activity, acting on a sulfur group of donors	1/43	63/20758	0.122637	0.171692	0.0917988	1	QSOX1
GO:0016811	GO:0016811	hydrolase activity, acting on carbon-nitrogen (but not peptide) bonds, in linear amides	1/43	74/20758	0.142488	0.197291	0.105486	1	ACY1
GO:0003725	GO:0003725	double-stranded RNA binding	1/43	78/20758	0.149597	0.204883	0.109545	1	TFRC
GO:0001664	GO:0001664	G protein-coupled receptor binding	2/43	333/20758	0.151269	0.204945	0.109578	2	C3/SAA1
GO:0033293	GO:0033293	monocarboxylic acid binding	1/43	83/20758	0.158402	0.212327	0.113525	1	AFM
GO:0005254	GO:0005254	chloride channel activity	1/43	88/20758	0.167119	0.221273	0.118308	1	APOL1
GO:0050660	GO:0050660	flavin adenine dinucleotide binding	1/43	89/20758	0.168851	0.221273	0.118308	1	QSOX1
GO:0038024	GO:0038024	cargo receptor activity	1/43	91/20758	0.172306	0.221273	0.118308	1	TFRC
GO:0051117	GO:0051117	ATPase binding	1/43	92/20758	0.174028	0.221273	0.118308	1	ALDOB
GO:0005518	GO:0005518	collagen binding	1/43	93/20758	0.175747	0.221273	0.118308	1	FN1
GO:0043178	GO:0043178	alcohol binding	1/43	93/20758	0.175747	0.221273	0.118308	1	APOA4
GO:0001618	GO:0001618	virus receptor activity	1/43	94/20758	0.177462	0.221273	0.118308	1	TFRC
GO:0140272	GO:0140272	exogenous protein binding	1/43	95/20758	0.179174	0.221273	0.118308	1	TFRC
GO:0051213	GO:0051213	dioxygenase activity	1/43	96/20758	0.180882	0.221273	0.118308	1	HPD
GO:0016209	GO:0016209	antioxidant activity	1/43	99/20758	0.185985	0.225328	0.120476	1	APOA4
GO:0005253	GO:0005253	anion channel activity	1/43	101/20758	0.189371	0.227245	0.121501	1	APOL1
GO:0004553	GO:0004553	hydrolase activity, hydrolyzing O-glycosyl compounds	1/43	104/20758	0.194422	0.231106	0.123565	1	GBE1
GO:0140678	GO:0140678	molecular function inhibitor activity	1/43	112/20758	0.207745	0.244634	0.130798	1	REG1A
GO:0015108	GO:0015108	chloride transmembrane transporter activity	1/43	119/20758	0.219225	0.255762	0.136748	1	APOL1
GO:0042277	GO:0042277	peptide binding	2/43	468/20758	0.252841	0.292144	0.156201	2	LBP/CD14
GO:0016798	GO:0016798	hydrolase activity, acting on glycosyl bonds	1/43	142/20758	0.255813	0.292144	0.156201	1	GBE1
GO:0016810	GO:0016810	hydrolase activity, acting on carbon-nitrogen (but not peptide) bonds	1/43	143/20758	0.257365	0.292144	0.156201	1	ACY1
GO:0031072	GO:0031072	heat shock protein binding	1/43	154/20758	0.274232	0.307469	0.164395	1	TFRC
GO:0019842	GO:0019842	vitamin binding	1/43	155/20758	0.275746	0.307469	0.164395	1	AFM
GO:0008194	GO:0008194	UDP-glycosyltransferase activity	1/43	157/20758	0.278766	0.30811	0.164737	1	B3GNT8
GO:0015103	GO:0015103	inorganic anion transmembrane transporter activity	1/43	174/20758	0.303945	0.327654	0.175187	1	APOL1
GO:0031406	GO:0031406	carboxylic acid binding	1/43	174/20758	0.303945	0.327654	0.175187	1	AFM
GO:0052689	GO:0052689	carboxylic ester hydrolase activity	1/43	175/20758	0.305399	0.327654	0.175187	1	PON3
GO:0005319	GO:0005319	lipid transporter activity	1/43	176/20758	0.30685	0.327654	0.175187	1	APOA4
GO:0002020	GO:0002020	protease binding	1/43	178/20758	0.309744	0.327964	0.175352	1	FN1
GO:0008022	GO:0008022	protein C-terminus binding	1/43	195/20758	0.333865	0.350558	0.187433	1	FN1
GO:0005096	GO:0005096	GTPase activator activity	1/43	304/20758	0.470084	0.489509	0.261726	1	ALDH1A1
GO:0008509	GO:0008509	anion transmembrane transporter activity	1/43	331/20758	0.499373	0.515746	0.275754	1	APOL1
GO:0046982	GO:0046982	protein heterodimerization activity	1/43	356/20758	0.525079	0.537886	0.287592	1	CFHR5
GO:0061629	GO:0061629	RNA polymerase II-specific DNA-binding transcription factor binding	1/43	377/20758	0.545672	0.554473	0.29646	1	FBP1
GO:0005216	GO:0005216	ion channel activity	1/43	480/20758	0.634695	0.639773	0.342067	1	APOL1
GO:0005543	GO:0005543	phospholipid binding	1/43	495/20758	0.646148	0.646148	0.345476	1	APOA4
