# Supplementary material for: Effect of dapagliflozin on proteomics and metabolomics of serum from patients with type 2 diabetes
Source: Diabetol Metab Syndr. 2023 Dec 4;15:251. doi: 10.1186/s13098-023-01229-0 (PMC10694884; doi:10.1186/s13098-023-01229-0)
Supplement: Supplementary file 11 — Additional file 11: Table S4. Metabolomics result of the T2D patients at the baseline and after dapagliflozin treatment. [file 13098_2023_1229_MOESM11_ESM.xlsx]

## Sheet: Metabolomic result
Additional file 11: Table S4. Metabolomics result of the T2D patients at the baseline and after dapagliflozin treatment
Note: identification level was metabolite structural identification level which was assigned by using proposed standards by Metabolomics Standards Initiative in 2007. identification details represented MS/MS similarity score between the experimental MS2 spectrum and standard record in the local library used. And, NA means "Not assigned" for level 3 and 4. m/z accuracy(ppm) was derived from the co…
Number	Class	Metabolite	HMDB	KEGG	Metabolic Pathway	Identification Level	identification details	m/z accuracy(ppm)	Detection Method	1	2	3	4	5	6	7	8	9	10	11	12	13	14	15	16	17	18	19	20	21	22	23	24	25	26	27	28	29	30	31	32	33	34	35	36	37	38	39	40
									Sample ID	Sample 1	Sample 2	Sample 3	Sample 4	Sample 5	Sample 6	Sample 7	Sample 8	Sample 9	Sample 10	Sample 11	Sample 12	Sample 13	Sample 14	Sample 15	Sample 16	Sample 17	Sample 18	Sample 19	Sample 20	Sample 21	Sample 22	Sample 23	Sample 24	Sample 25	Sample 26	Sample 27	Sample 28	Sample 29	Sample 30	Sample 31	Sample 32	Sample 33	Sample 34	Sample 35	Sample 36	Sample 37	Sample 38	Sample 39	Sample 40
									Time	20	37	6	21	16	89	110	9	45	26	117	54	82	36	109	60	114	40	91	27	32	15	87	75	104	53	57	80	83	52	100	22	48	107	25	93	90	102	11	47
									Type	V0	V0	V0	V0	V0	V0	V0	V0	V0	V0	V0	V0	V0	V0	V0	V0	V0	V0	V0	V0	V0	V0	V0	V0	V0	V0	V0	V0	V0	V0	V0	V0	V0	V0	V0	V0	V0	V0	V0	V0
1	Acylcarnitine	4-Trimethylammoniobutanoic acid	HMDB0001161	C01181	map00310 Lysine degradation	1	91	-1.50504	M1	51523538	101192397	73938154	92738381	55714965	56756411	79622971	60331686	100963022	58685176	79961947	74198064	61665744	69145974	106578722	90956380	90179181	106981976	107446565	75884159	71520886	46587089	80637461	113572477	99212397	128665829	109030907	53003471	92924462	102516417	102107352	61860236	101236084	139472660	107041158	164893730	58940755	77031766	61023788	105621727
2	Acylcarnitine	Adipoylcarnitine(AcCa(6:0-DC)	HMDB0061677		Fatty acid metabolism; Short-chain acylcarnitine	2	90	-2.38264	M1	1281289	1485899	522459	393750	893811	785559	687007	419065	496439	1130152	309478	1417740	2116274	682691	976175	730451	929323	1207397	1342694	719633	327876	477074	832327	3272274	465691	1421818	684731	1649201	787373	2483882	646704	1729124	431826	1257837	1789957	290692	289177	2566134	581603	602501
3	Acylcarnitine	Arachidonoylcarnitine(AcCa(20:4)	HMDB0006455		Fatty acid metabolism; Long-chain acylcarnitine	1	88	-2.29684	M1	1433400	949698	1488480	1890220	1355883	978492	1485075	1288267	1880350	947522	1425711	813784	2807410	1837606	3147307	1952467	1927315	1015856	2705143	1952799	1594504	1085795	1368847	2314774	2322310	979097	517308	1520573	1052771	3307667	4932049	10267839	3859146	2501767	714624	2490145	1668583	2426881	476560	1724451
4	Acylcarnitine	Arachidylcarnitine(AcCa(20:0)	HMDB0006460		Fatty acid metabolism; Long-chain acylcarnitine	2	85	-2.97686	M1	1540109	1485928	890429	805673	354817	1071001	480934	789351	980858	854263	1024069	625208	2480729	310439	749146	460915	607306	1209118	782685	1636462	921724	1225296	1038785	2121719	1003767	567549	892948	777666	1016080	1099117	1340354	1113130	858688	949563	1182134	1662137	931028	626884	770462	599813
5	Acylcarnitine	Butenylcarnitine(AcCa(4:1)	HMDB0013126		Fatty acid metabolism; Short-chain acylcarnitine	2	90	-0.63203	M1	789278	793238	811426	1095939	832023	663023	497952	670777	705996	1012030	630899	576490	494467	420095	1928860	995642	596418	1073690	913829	1378799	715058	1097108	703971	937535	1768935	566372	923896	1971710	1221870	1115135	1636916	971159	600315	1104947	358267	747383	467653	918895	527322	895064
6	Acylcarnitine	Butyrylcarnitine(AcCa(4:0)	HMDB0002013	C02862	Fatty acid metabolism; Short-chain acylcarnitine	1	91	-0.73423	M1	34989554	47926668	49912547	32042476	22272587	65172677	60194165	34113186	41473535	40530712	34686109	41793189	52551357	79720229	84883362	46789138	36915448	55510511	48003082	43733787	47565031	83731509	48018176	46852572	42699446	67910553	24570799	37424100	52037830	58735487	64381537	54616226	45143690	72018187	43506526	35086730	39763658	50009001	62176149	39143148
7	Acylcarnitine	Decanoylcarnitine(AcCa(10:0)	HMDB0000651		Fatty acid metabolism; Medium-chain acylcarnitine	1	96	-1.38267	M1	153918296	351306281	900110704	184562494	178616050	177860652	131677744	152979224	222755982	216270257	133719818	458226169	388348101	224500549	366482222	212175459	141745838	367509830	204659187	263291333	427335181	336687664	200915884	146406635	267719617	189480822	122373404	177942978	226422460	300433959	466753199	217740240	408457990	264284374	327550308	352180413	102878952	267789331	134073171	162750044
8	Acylcarnitine	Decenoylcarnitine(AcCa(10:1)	HMDB0013205		Fatty acid metabolism; Medium-chain acylcarnitine	2	91	-2.34845	M1	115362954	265317153	620140261	158213516	145651135	128890811	81017470	107298307	159318742	143750684	93323668	293044543	222566988	137970572	270252364	162465539	122371229	233079915	115231646	227948286	267079346	277265022	137572035	102889769	211549861	165570156	126018963	121694154	165363627	177376446	323663931	156928638	323695582	213822873	238977881	202622758	68456498	200884490	104540506	137242013
9	Acylcarnitine	Decenoylcarnitine(AcCa(10:1) 1			Fatty acid metabolism; Medium-chain acylcarnitine	2	91	-2.83404	M1	593961	2005553	2049421	1045560	749880	976093	1403318	1132316	1374296	1027061	1847943	1804705	1651846	1572954	1386114	1028751	1074002	1920287	2711361	2486050	2016098	2235528	1426739	1892436	1535885	2078453	1481517	2742587	1756671	2133770	1960788	2553772	1596110	1904864	842893	658752	888044	1508892	2865084	1005805
10	Acylcarnitine	Decenoylcarnitine(AcCa(10:1) 2			Fatty acid metabolism; Medium-chain acylcarnitine	2	91	-2.54268	M1	14227178	24384310	41199875	13699961	16434807	32211314	25580595	21417619	22093032	27580732	12715821	13422433	13148585	22257308	31297617	19890389	36552218	35068146	15470453	50325314	44354555	51438258	30080468	17806384	20465624	26300514	19189238	15609946	21381400	29081926	36929661	29062756	27698069	35650572	14402622	12335307	20832228	20894696	21528844	23438317
11	Acylcarnitine	Decenoylcarnitine(AcCa(10:1) 3			Fatty acid metabolism; Medium-chain acylcarnitine	2	91	-2.44557	M1	28065730	55163410	81337084	26008633	35200113	18584863	13020531	27819683	41404839	23834297	10700570	18521230	20246977	29813707	31788794	30321496	11545302	32168693	46815994	36862242	39678064	39189225	12383182	13401137	34372349	34551964	22064390	12812787	32891454	35229854	66213781	40206415	40067159	30795515	20900685	13199343	8868284	33301020	17404303	30203372
12	Acylcarnitine	Dodecanoylcarnitine(AcCa(12:0)	HMDB0002250		Fatty acid metabolism; Medium-chain acylcarnitine	2	94	-1.5926	M1	943896970	927121513	966673633	881716304	964468935	912578743	933233510	920731259	924957321	894100331	848259576	952752020	989041119	915744978	867744958	845951512	903143452	934446056	880074287	888612946	971795088	944685818	795935155	839282137	955062518	874589408	862193033	908088013	866993224	966255853	1008792917	938704504	939538826	923023956	838713738	906647130	909087942	910158761	855324250	885259548
13	Acylcarnitine	Dodecenoylcarnitine(AcCa(12:1)	HMDB0013326		Fatty acid metabolism; Medium-chain acylcarnitine	2	83	-1.70727	M1	19338993	48870841	102218778	26494583	36501163	26510064	24915872	29226436	52720608	37757557	16765319	58021358	44882396	39993310	47659594	24326806	21617571	50317300	32188274	54200575	77857692	54256166	36115724	22433058	69705295	28204818	13295534	24861999	33692937	41842899	80191362	57149934	68124378	47154788	29788789	65669949	39783324	83116285	25522496	32736572
14	Acylcarnitine	Eicoseneoylcarnitine(AcCa(20:1)	HMDB0240746		Fatty acid metabolism; Long-chain acylcarnitine	2	82	-2.93504	M1	1976309	2590472	1168909	1201581	996476	1054404	906115	1213346	3632179	920614	1650958	1237490	3251677	1206843	1874335	1504199	937704	1587205	1841750	2493029	1644272	2514753	1444840	2455954	1912448	823267	1295150	1455890	1404384	1430485	1735216	2355469	1962444	1404492	1412765	1939068	1733885	1539017	886405	1802817
15	Acylcarnitine	Glutarylcarnitine(AcCa(5:0-DC)	HMDB0013130		Fatty acid metabolism; Short-chain acylcarnitine	2	78	-2.0815	M1	301128	212152	206062	56605	212899	170615	352019	192866	71628	245675	84843	106024	271485	340837	234723	182971	402448	285943	171152	270018	207130	183069	193168	684308	110980	213201	169879	567947	180494	376264	274569	1490423	122193	286783	168566	49635	141569	316415	526089	131270
16	Acylcarnitine	Hexadecadienoylcarnitine(AcCa(16:2)	HMDB0013334		Fatty acid metabolism; Long-chain acylcarnitine	2	88	-2.0487	M1	9058653	17222472	17477533	8601890	11139568	7045670	6097318	7764296	31975774	8572001	5370598	12755789	13519703	8463483	11158543	9335637	6453030	17119629	6481445	23521976	17399869	23316143	8187562	9561624	28917356	6471042	7579302	10178784	8374648	10488596	16613517	9891978	20783428	12900165	9241440	23537985	5805239	13872469	8704803	12346670
17	Acylcarnitine	Hexadecenoylcarnitine(AcCa(16:1)	HMDB0013207		Fatty acid metabolism; Long-chain acylcarnitine	1	92	-1.87126	M1	17731967	30510824	22731176	16465941	16822432	18268428	12494049	20027715	46150221	16974019	14485745	17133421	29069521	15552661	23213083	13935538	11591348	23692426	21403510	33224573	27435152	39480654	22487414	20888205	31999064	12838993	11171828	18021476	16854217	16079405	21469057	33162492	27601996	22864253	18518742	27176689	18221502	24076795	16768413	19760716
18	Acylcarnitine	Hexanoylcarnitine(AcCa(6:0)	HMDB0000705		Fatty acid metabolism; Short-chain acylcarnitine	1	97	-0.78865	M1	17640119	47871129	70584479	25210925	21693138	29442408	17761036	22317191	44542053	32628415	20879154	50562055	54713941	30940374	47211805	22394456	21493745	43704916	39825954	38023134	45273737	65008428	26252009	22533061	48225511	27864372	16628895	28966591	35330705	37999411	44793431	29656557	48929605	50100596	42973402	32157835	23065686	35950426	27122715	25100982
19	Acylcarnitine	Hexenoylcarnitine(AcCa(6:1)	HMDB0013161		Fatty acid metabolism; Short-chain acylcarnitine	2	94	-1.52542	M1	1252214	1992183	752320	839780	1144342	2101528	777999	1161480	1819064	1621845	974459	651087	921044	629490	3381865	1282257	1387385	2112711	889584	1518959	1457729	2826387	481367	991045	1025149	716757	746066	1304464	1505424	1130428	2654580	1102994	1385629	1309821	729099	612793	1113550	680160	979345	1111997
20	Acylcarnitine	Hydroxybutyrylcarnitine(AcCa(4:0-OH)	HMDB0013127		Fatty acid metabolism; Short-chain acylcarnitine	2	86	-1.85996	M1	3638987	23515617	6062614	3959364	9527447	4498748	5514470	5517809	25474525	9585309	3058295	5956129	8364442	5940193	5344307	3278788	3153366	13565026	5176029	14826256	5583291	7052697	1885146	3944835	14372988	3134263	2520197	10454892	6008363	12140990	5585983	6863154	11489798	14546319	3511694	2900073	3132467	4294225	8883536	7955578
21	Acylcarnitine	Hydroxyisovaleroyl carnitine(AcCa(5:0-OH)	HMDB0240421		Fatty acid metabolism; Short-chain acylcarnitine	2	88	-2.1469	M1	4475022	11729448	8132358	5247926	4304289	7605853	5099224	6884874	9783042	6396985	6983504	3228426	6864241	6186800	8795380	7200867	5112811	9112883	5789848	5820844	6005123	5049081	3529344	9621882	5226635	11176067	3378165	7301042	7717611	10912933	13202566	8506703	6127304	9382765	6300482	5532262	3630356	7260950	4381721	8626966
22	Acylcarnitine	Icosadienoylcarnitine(AcCa(20:2)	HMDB0240747		Fatty acid metabolism; Long-chain acylcarnitine	2	85	-2.01587	M1	1854440	2167562	1394171	1641110	1362052	1018958	926872	1619810	3053413	1233692	1300598	1609114	2430246	1637218	2282999	2183939	1155546	2001378	1788498	2464406	1757256	1856544	1554809	1601105	2634726	1373510	1388940	1752989	1502841	1512087	2350066	4420391	3615163	1321016	1070117	1667968	2636597	2261009	997934	1545798
23	Acylcarnitine	Icosatrienoylcarnitine(AcCa(20:3)	HMDB0241578		Fatty acid metabolism; Long-chain acylcarnitine	2	85	-2.85029	M1	1504507	1004840	960267	1003226	1005591	1125004	761983	1302158	1996304	1111824	1474443	1136803	841215	1825090	2289045	1219249	1032109	1237080	2271055	1308050	1950808	1103133	851849	1168891	2058590	1394721	931662	1317199	633924	1426520	2836445	7643826	1904284	1105025	685991	1464086	1612467	1572151	702198	436503
24	Acylcarnitine	Isobutyrylcarnitine(AcCa(iso4:0)	HMDB0000736		Fatty acid metabolism; Short-chain acylcarnitine	1	91	-1.3915	M1	25149653	53580958	35029073	29499967	33877245	33293773	29386306	21755771	97469389	41345994	42152549	57541920	68138607	27707251	32369935	47694211	31872798	41292054	55282411	24568525	34696265	35341662	19257173	66072991	17187633	180368210	25164494	67490428	48001859	38143282	116291973	85436839	35256213	67502259	55443397	30209438	24244631	45754424	41085172	32720776
25	Acylcarnitine	Isovalerylcarnitine(AcCa(iso5:0)	HMDB0000688		Fatty acid metabolism; Short-chain acylcarnitine	1	90	-0.97993	M1	11719727	19273836	21025680	20708666	13112626	16420265	17482758	16085137	17790235	12733434	13662420	16213926	14490156	17080683	21224346	17426221	19652187	25384313	25395557	9618925	10518231	20688657	15585981	16118988	14702185	56232398	9472070	12686164	33220434	20368425	51023750	21204742	18540138	37209537	15887327	15867086	12920938	24954678	14232790	12285104
26	Acylcarnitine	L-Acetylcarnitine(AcCa(2:0)	HMDB0000201	C02571	map04931 Insulin resistance	1	96	-0.66486	M1	1224980552	2068081504	1618589532	1143910562	1485126752	1278071228	1158261469	1645581851	1573823542	1665880045	1075743974	1171303781	1910600595	1240959215	1201857509	653156056	1031456174	1476839848	1457288935	2084214068	1561783810	1752255005	726126429	1086348551	1450885121	1301591900	1033645290	1688845972	1457933556	1584792211	1376501896	1678643503	1877223761	1966764778	923954280	926016440	958250370	1088039102	1680916742	1763211229
27	Acylcarnitine	L-Carnitine	HMDB0000062	C00318	map04714 Thermogenesis	1	97	-1.39624	M1	1871577404	1977117249	2161788885	2587848076	1425807596	2606092447	2210244457	1923695014	2248711950	2069849062	2467216046	2437401507	2498022553	2593491802	2658297034	2830818701	2702202387	2486713053	2684592957	2204940672	2528831900	1754855551	2155287379	2630774577	2659815173	2812854989	2372912726	2798599532	2765105550	2347309025	2717424281	2485815318	2184359004	3220093536	2112363558	2775503322	2824063629	2771156786	2260705278	2277299647
28	Acylcarnitine	Linolenylcarnitine(AcCa(18:3)	HMDB0006318		Fatty acid metabolism; Long-chain acylcarnitine	1	90	-3.78821	M1	1634579	6326011	3947233	5746406	3254408	4710257	550270	3311651	9414612	1173961	4116338	2904818	2984098	3303697	7207074	9357896	4076743	4785737	5494003	2719696	5260101	3891679	2338595	4378982	8720945	4301630	3663071	4032450	3917948	3687571	10505388	10035955	9143214	6559710	4604483	5832338	3943894	1127149	1907214	4799520
29	Acylcarnitine	Linoleylcarnitine(AcCa(18:2)	HMDB0006469		Fatty acid metabolism; Long-chain acylcarnitine	1	90	-2.60654	M1	81133598	116593883	96004744	111068567	69602005	66749678	32311105	95420235	206911338	42760800	64731193	67839501	63017420	55956152	151733283	72805794	56599643	90616815	65819774	121632538	76961067	124354789	66992501	96520594	110006412	90270980	85104127	67279142	77843292	65341112	122485136	155402777	143507164	101520164	93045701	98166000	59982758	87573370	61295553	100057543
30	Acylcarnitine	Methylglutarylcarnitine(AcCa(iso6:0-DC)	HMDB0000552		Fatty acid metabolism; Short-chain acylcarnitine	2	89	-2.59299	M1	745813	1336403	2622179	1226514	1077701	1777685	978565	685083	1818642	934281	1172152	1250371	1047241	688225	1456331	775143	807562	2002511	2071803	1144066	741310	946766	1200420	699092	1180443	1151325	621783	1009656	2020276	2383550	1589027	1184043	1782910	1267246	534886	1089727	954611	436308	724106	1371110
31	Acylcarnitine	Nonanoylcarnitine(AcCa(9:0)	HMDB0013288		Fatty acid metabolism; Medium-chain acylcarnitine	1	85	-1.93682	M1	5332083	6009172	7230661	15323931	28699891	3981596	13045598	3303294	5037670	4148961	18363613	10512612	5934274	7553845	27593758	10675087	65347390	15884289	36222516	2285823	18625354	7386630	6227636	6777482	14427891	73295407	26234084	5530408	79732396	23265480	116241512	9704532	17049708	154718249	18416798	2983712	4677098	15759796	12704970	15140326
32	Acylcarnitine	Octanoylcarnitine(AcCa(8:0)	HMDB0000791	C02838	Fatty acid metabolism; Medium-chain acylcarnitine	1	92	-1.83838	M1	96287303	262149919	609731269	130153469	128852104	108300718	62511088	99408183	133020653	140543297	87622969	270350799	286904619	122808794	242750295	111919125	99861530	234297570	122002649	168281397	223243617	236943800	129490622	99840909	165851157	129304965	92702795	96399966	153593550	185915140	242289022	129259878	265368124	193523080	208942778	181663888	56475472	153056233	94768493	110640767
33	Acylcarnitine	Octenoylcarnitine(AcCa(8:1)	HMDB0013324		Fatty acid metabolism; Medium-chain acylcarnitine	2	94	-1.76398	M1	104167149	179176811	59460330	113456415	241681569	193316982	120306056	144791247	79976974	270253398	100637191	70172515	60996988	77113081	254291276	257457618	228547342	164234583	184170169	120780603	152569796	218173211	48363502	159530951	175173095	31886903	69774784	132249142	198461099	255311293	218851795	283006102	232619673	240262538	71345854	37595646	134466115	88073820	111471329	138941753
34	Acylcarnitine	Octenoylcarnitine(AcCa(8:1) isomer			Fatty acid metabolism; Medium-chain acylcarnitine	2	94	-1.87061	M1	8340495	35910237	24473925	15091811	14200736	29996148	26259573	24043296	17608272	312719014	19698191	13503273	14551009	13980332	27574491	26922781	35271022	31018415	39827404	21185557	26509209	35829669	10429691	20278733	19634810	12146553	16579204	14714805	26405815	28746508	43190370	34405086	45588614	61193114	17606170	8240198	18863097	13562722	21225264	13779260
35	Acylcarnitine	Oleoylcarnitine(AcCa(18:1)	HMDB0005065		Fatty acid metabolism; Long-chain acylcarnitine	1	91	-2.65285	M1	83208516	105651217	72644481	73958738	66143837	65616627	46124232	79300175	185996727	57824466	76775286	70815407	109368899	63187318	121301171	54572987	56225139	105773918	87139247	103785472	87708030	110346030	76871184	94945121	103144720	55321046	53152061	77286413	73526084	68948145	91473503	179572299	118226133	87389871	83781623	72574923	76899190	85154438	57427532	85290187
36	Acylcarnitine	Palmitoylcarnitine(AcCa(16:0)	HMDB0000222	C02990	map00071 Fatty acid degradation	1	93	-1.92428	M1	56748996	78618654	62021988	57629540	58304657	63765612	42978288	65866566	126159004	52824648	49182950	46485811	69091089	59478994	81508282	43591966	45473867	76182204	68460628	70061171	70994207	98072103	60641603	57359490	87841738	48475385	45281482	59025342	51672511	60678486	63276583	99129678	64370008	78605925	58535271	56786950	76326792	61563873	49647727	71223980
37	Acylcarnitine	Propionylcarnitine(AcCa(3:0)	HMDB0000824	C03017	Fatty acid metabolism; Short-chain acylcarnitine	1	93	-1.3663	M1	132852152	160371536	138345588	104450345	83080387	183738007	123759569	114091332	128420105	125802395	147934283	147750540	184620884	123002668	147858328	134324113	124180441	137099288	186713434	92561750	118062086	131968043	82944630	147298729	77048711	362770241	131138739	111657215	192522240	152631361	221519666	225233916	170108220	165304116	123103143	182302773	111195226	164973640	112105993	158929733
38	Acylcarnitine	Stearoylcarnitine(AcCa(18:0)	HMDB0000848		Fatty acid metabolism; Long-chain acylcarnitine	1	97	-1.84384	M1	11994764	15833335	9533031	12137519	7179906	11437380	7446645	11308623	18993760	10306767	11063582	8424158	18636698	9976223	12236889	8114389	8764523	19807258	11868924	15372551	11762317	15457574	10979201	12457544	13003111	9208939	11261699	10405125	10481956	11625468	11993527	18259941	10341236	14603297	11951553	11912441	11261310	8909940	8470741	11174677
39	Acylcarnitine	Succinylcarnitine(AcCa(4:0-DC)	HMDB0061717		Fatty acid metabolism; Short-chain acylcarnitine	1	83	-2.21385	M1	3035813	2719266	3577009	1964266	2194185	4369670	2620573	2231210	1521917	2838947	1711227	1795093	2907280	2487907	3461095	2073041	2589698	2405543	2596503	3732671	3159633	3671601	4014883	2519242	2596235	4920496	2353336	3406856	3109825	3075174	5631652	4163094	2573194	3009418	1982939	2474182	3019913	3310853	2357998	2933850
40	Acylcarnitine	Tetradecadiencarnitine(AcCa(14:2) 1	HMDB0013331		Fatty acid metabolism; Medium-chain acylcarnitine	1	94	-1.82028	M1	33606675	58032031	122620091	40739058	58952867	33679584	33892170	38554692	127402623	44661840	21310677	83359204	58097882	49069207	55309745	39479723	28735345	65833267	32101826	84797243	98273224	72496049	36392137	34488999	121458003	33711390	26727496	41851479	45002277	58828416	120041743	58288306	100926582	57445116	44263770	114339758	25609071	76211802	31850660	51620980
41	Acylcarnitine	Tetradecadiencarnitine(AcCa(14:2) 2	HMDB0013331		Fatty acid metabolism; Medium-chain acylcarnitine	1	94	-2.2346	M1	5640814	9476316	12979143	4385611	8661262	4162074	3925311	4934414	9896858	5890510	2249023	5367779	5321665	7872386	5813778	4786910	3440248	7617160	5333600	8730195	10510001	9011113	3072889	3180886	9613617	5999632	2954048	4460204	4904551	7327981	17653624	6954942	10510485	7132471	3773657	3758833	2899671	6559896	3490884	6491802
42	Acylcarnitine	Tetradecanoylcarnitine(AcCa(14:0)	HMDB0005066		Fatty acid metabolism; Medium-chain acylcarnitine	1	95	-2.3447	M1	18173120	30421778	28936039	18193305	19908748	20550329	18609070	24756054	46623063	20750305	16274638	19640385	29738673	24598825	19818442	14562530	14634367	31472788	21891139	29451779	29175603	36922061	20980883	18405676	29473809	14529235	11311856	19359359	17299145	22533666	29286547	24800605	24398804	27283307	21067695	34813272	18189872	21894690	23075020	20720546
43	Acylcarnitine	Tetradecenoylcarnitine(AcCa(14:1)	HMDB0002014		Fatty acid metabolism; Medium-chain acylcarnitine	1	97	-1.79547	M1	42970346	82423242	109239063	47135946	67272644	44111984	63754837	57598279	157242193	73358511	36795785	103259297	116545974	66235617	69365838	42307561	44372126	83715520	69314844	99997618	132074067	104650443	62182928	55468928	137481799	35655657	30412585	60445030	69530980	81212923	134257012	80641325	121279541	87518734	60360283	152147080	44008307	99794448	44800125	62538123
44	Acylcarnitine	Tiglylcarnitine(AcCa(5:1)	HMDB0002366		Fatty acid metabolism; Short-chain acylcarnitine	2	90	-0.57315	M1	3008892	9131397	10333213	4251894	3275755	3068106	4737201	6126850	13460111	3928807	6185282	3698185	5401205	6069019	4565714	3807379	4890067	6113566	4299867	4424871	4014876	4439791	3017807	8931696	4354618	12252764	2204940	4251264	4583123	6326576	15480213	8380858	5849316	8191536	5429253	4189374	3118276	5837923	6176741	6740752
45	Acylcarnitine	Tridecanoylcarnitine(AcCa(13:0)	HMDB0241308		Fatty acid metabolism; Medium-chain acylcarnitine	2	85	-2.36665	M1	61785081	20621182	58604664	42903327	22300633	5600447	14007541	5134915	14787867	11952884	16040509	45987073	12102386	13687704	11792028	18563409	45609559	21455007	30147862	3690630	20169123	9236916	12755147	46758414	11409945	53735665	12373636	12941129	58953168	54649277	95343627	26297872	18001252	99589620	32952783	3021776	8718422	32348564	6327907	10736470
46	Acylcarnitine	Undecanoylcarnitine(AcCa(11:0)	HMDB0013321		Fatty acid metabolism; Medium-chain acylcarnitine	2	83	-2.32372	M1	7393326	6670963	9393585	19815753	38463618	5224042	17545846	4464665	6121264	4065787	15425945	11717042	5731663	12188319	36746572	15015455	72838074	19410753	54881094	1921244	22998533	10562693	8058079	6885022	16370451	117382654	35089212	5530640	106529215	31952342	192874988	13500702	18942441	200550138	30594772	3326162	8129634	29094542	17295308	23763075
47	Acylcarnitine	Valerylcarnitine(AcCa(5:0)	HMDB0013128		Fatty acid metabolism; Short-chain acylcarnitine	1	95	-1.1039	M1	28522361	33757677	26906005	34554607	25531033	45090743	32653452	25262217	31951714	16010280	15919255	29079847	43520278	46828294	32579439	49189799	36058017	49688380	61696892	16354396	30373349	64147355	20884975	30227720	35318095	55014728	22055921	35826200	54513012	36016784	75830010	38379026	45400955	73787140	42801210	50064533	57652472	43087746	16986643	27817180
48	Amino acid	1-Methylhistidine	HMDB0000001	C01152	Histidine Metabolism	1	89	0.09282	M2	1234370	4866252	1018627	3932540	7809411	4357500	5822737	2758913	3088559	1774547	2452408	1938712	2098091	1399967	2409827	1393089	4208555	4203956	3287725	1149029	1298779	1340581	3236825	3768414	1034741	17657735	1140200	1766236	5103885	7392548	6242179	4052826	2748101	2551729	1768186	710998	1709283	857897	2534647	1287305
49	Amino acid	1-Pyrroline-5-carboxylic acid	HMDB0001301	C04322	Glutamate,arginine,proline biosynthesis and degradation	2	82	-0.31554	M1	15369153	15558614	17157971	13711505	25013475	15449299	25743749	27282679	13687858	15059024	22174510	12817380	16685182	16046173	23651344	17763871	17528705	23637996	17296088	16028589	7704982	23777969	15913535	13596013	20124876	26550199	13504249	24944502	14203251	12891565	16075502	29273881	15271314	14040167	15770003	16159452	17196137	15884782	13249687	20549053
50	Amino acid	2-Oxoarginine	HMDB0004225	C03771	map00330 Arginine and proline metabolism	1	80	-2.02502	M1	197594	85377	63864	49515	51759	2091	432580	78724	37667	40131	281328	2091	4182	312195	37572	492387	67323	33026	125006	2091	78328	126809	2091	186635	54087	3568614	67208	54895	516434	70241	1344696	101291	91336	43761	397372	88999	159287	183094	1385618	2091
51	Amino acid	3-Amino-2-piperidone	HMDB0000323		Arginine and Proline Metabolism	1	89	-0.6314	M1	679698	487960	810983	654937	639700	882324	600091	1121149	752338	372338	620261	583345	467006	680574	979252	477639	485419	756830	752631	940729	781473	517780	778566	798398	877950	785862	390125	567607	1094066	537591	1015916	1528342	969076	638470	813608	773884	866883	771094	468738	652960
52	Amino acid	3-Hydroxy-N6,N6,N6-trimethyl-L-lysine	HMDB0001422	C01259	map00310 Lysine degradation	3	NA	-1.22373	M1	347277	608680	411373	379469	486126	363848	394400	372508	470772	266547	273062	343994	454294	411347	243009	462284	331709	418315	655325	315430	429982	740062	315933	447298	559775	498130	326158	347496	556769	651998	318724	511585	395088	524998	452659	380271	325962	357708	282018	350107
53	Amino acid	3-Methoxytyrosine	HMDB0001434		Tyrosine Metabolism	1	89	-0.33219	M1	3321773	2240458	1993426	2131565	2633298	2414961	2522420	2826877	2082690	1566007	1901797	1400945	2821946	2677942	2693422	3784474	1466211	1614430	2994407	2475827	2184146	2566759	3409603	3052586	2480758	1431478	1914755	3827059	2041643	2399723	1951806	3645206	2628104	2630287	1997081	2326824	2527126	3464008	1317018	2477744
54	Amino acid	3-Methylglutaconic acid	HMDB0000522		Leucine Catabolism Metabolism	2	84	1.33889	M2	46675211	51608828	101073922	60799710	72697543	44115075	52579703	50541013	55811564	90086088	78652130	71364318	78606350	62600178	68245556	66405849	74451413	66717278	40659971	97868605	51520656	57270555	45845319	63878080	42235370	62586218	70876192	56088388	71851142	83826574	94888162	55554956	70334091	115338094	49774568	61471503	64222040	52115533	67261226	73458648
55	Amino acid	4-Acetamidobutanoic acid	HMDB0003681	C02946	map00330 Arginine and proline metabolism	1	95	-0.05819	M1	6159329	8364879	9208814	5936292	4542729	5719011	4433470	4360938	6590542	5785081	5420680	6240891	4119547	7239952	6153943	4951058	6106554	6610641	4913189	5663961	7053258	13466275	8313766	7246773	3282732	8451709	9465140	4128156	5917788	7306914	6367493	8688074	7114346	5401259	9274091	5681033	7629158	8038825	7304311	8246144
56	Amino acid	4-Guanidinobutanoic acid	HMDB0003464	C01035	map00330 Arginine and proline metabolism	1	80	-0.995	M1	360963	191643	198936	238549	188941	173283	697994	76366	473297	198743	215644	312179	238175	233392	368147	747379	283473	259959	290503	183364	398665	282839	280615	460083	228916	786219	260498	229177	440644	312534	1235793	343575	210978	375378	432738	352120	339073	443932	273349	160057
57	Amino acid	4-Hydroxyproline	HMDB0000725	C01157	map00330 Arginine and proline metabolism	1	90	2.18585	M2	3567527	4330675	3919598	2945746	4165808	3612101	5267700	2429899	4554061	3804465	4443314	4234566	5253812	4857299	4708060	6032116	5245122	6072128	4457544	3778390	4523128	3473650	5628888	5142522	3950274	7328249	4239842	4997608	5793159	4858100	7838026	4403782	5446702	5954855	6375629	3454357	4893023	3996723	3155950	11132232
58	Amino acid	5-Hydroxyindoleacetic acid	HMDB0000763	C05635	map00380 Tryptophan metabolism	1	91	0.88036	M1	342345	296270	401638	283312	146439	361469	273548	274960	243770	341801	248008	203898	405866	289177	295907	457771	211620	282608	366012	214501	167610	258472	240138	495999	241409	494499	166641	701881	233009	320564	259073	510687	294561	450762	314961	257710	205703	1032708	274176	223861
59	Amino acid	6-Oxopiperidine-2-carboxylic acid	HMDB0061705		Lysine Metabolism	1	86	2.53829	M2	1152627	1624839	1599630	950294	1479209	750099	1073202	1270051	1633047	1716437	1812728	1035724	1839867	1401075	708712	638544	1427985	819675	1108585	2139481	1323403	1564343	1324007	1784400	1233827	1282173	1175693	1686743	864570	1728662	1216624	1130386	1515692	1404516	940539	1240880	699098	1257574	1205021	1617471
60	Amino acid	Acetylglycine	HMDB0000532		Glycine, Serine and Threonine Metabolism	1	86	0.36406	M2	11049555	11810173	11417648	11254037	9253486	13442962	8200971	8487619	5816585	8171434	9345287	6407585	9869337	7909945	11147671	8383049	10164688	5215091	7710697	9205033	10945757	6969481	6894229	7018659	11163958	10517424	9741210	9605248	8890561	7342777	19685140	9089344	9836508	10098471	7659545	10708456	9686757	5534352	6233481	5026024
61	Amino acid	ADMA+SDMA	HMDB0001539+HMDB0003334	C03626	Arginine Metabolism	1	82	-1.18555	M1	10727364	12244099	9383402	10937500	6822634	11289016	13215340	9622551	10166178	10378947	10837046	11224960	12937581	9731699	14710741	12340801	8615470	11633160	11240127	11706261	14793801	13232709	12463559	11795621	12221901	11109424	9793799	10477895	12173847	9087172	11474732	13065127	10360950	11923842	8623547	12794648	12270417	12266381	13265441	11561880
62	Amino acid	Alanine+Sarcosine	HMDB0000161+HMDB0000271	C00041+C00213	map00250 Alanine, aspartate and glutamate metabolism	1	80	-1.07739	M1	69476504	76451321	73738193	62576324	47591367	61198115	69306998	51016053	52364571	60762542	87973754	43946269	49605505	85244808	53399935	82472494	70779717	80001669	56090295	53937123	63290239	60946907	87603876	50079894	56639522	61872916	66145785	46699010	50455981	42441284	54387050	69009285	40257642	42899520	66116287	56416276	52648286	74221877	77896979	64614655
63	Amino acid	Bromo-tryptophan	HMDB0242168		Halogenated Tryptophan	1	86	-1.21948	M2	924805	551277	573594	997498	644917	786658	546061	1024858	646470	463122	683440	868781	401831	824989	739918	810483	484573	724197	1011177	872393	833348	475695	786935	524788	637442	775274	490000	678962	1094781	904774	498074	851524	728938	605066	683727	581320	843824	837041	509112	772589
64	Amino acid	Choline	HMDB0000097	C00114	map00260 Glycine, serine and threonine metabolism	1	83	-1.4945	M1	362340059	507108326	423611190	363030206	348066180	443737297	504022104	558387471	408723714	453714220	340676886	350106235	441340547	414522118	539466537	399125568	464594194	474398092	370960804	420014083	441842503	556605570	447090882	701929968	402606471	399374119	377006416	400384736	467775352	365681434	471374906	475024142	424767255	498497976	428326291	445253430	434690537	466834162	506962229	432703097
65	Amino acid	Citrulline	HMDB0000904	C00327	map00220 Arginine biosynthesis	1	86	-0.26626	M2	1646622	2416038	1802018	1367020	1872188	1282573	2130989	2371872	1513782	1128381	1085858	957413	1852458	1672640	1940167	1352095	835887	1073686	602455	2010757	2478094	1965575	1291495	2639109	1316255	2609796	966310	1342710	1620448	1580376	2321056	1206267	2001653	1434562	2052772	1607914	1300290	1839731	1221762	2162482
66	Amino acid	Creatine	HMDB0000064	C00300	map00260 Glycine, serine and threonine metabolism	1	88	-1.25789	M1	181244604	517744415	326590190	361184113	164248203	404026573	274810813	306111235	103752096	340745641	482781381	594242480	347947915	237400137	520976105	305381476	335745565	311143895	453970448	116308319	263581490	390044872	66465729	269576696	165503016	627705493	122706367	535429106	430853654	383041464	234215563	463301452	162066210	173890115	495975122	340360815	332176489	344063691	362230561	335342916
67	Amino acid	Creatinine	HMDB0000562	C00791	map00330 Arginine and proline metabolism	1	85	-0.84648	M1	328385965	551188329	351835434	360859815	388414493	347028813	375556393	314698724	408910536	347045835	357438877	310688149	375125924	331671969	507696223	570359779	415830970	390357250	476743601	305648571	324237040	281023281	446310412	587683912	496557474	521101625	660027976	336795562	568281209	391247811	574224531	487994244	434808117	606931195	368772937	379898101	323644385	394785833	350094331	364612995
68	Amino acid	Cysteine-S-sulfate	HMDB0000731	C05824	map00270 Cysteine and methionine metabolism	1	80	-0.02972	M2	211239	258653	347332	251668	393400	183935	514430	509133	505743	461780	408847	421154	439355	417739	414045	183508	408788	333508	223566	407614	459959	300228	405143	451569	101698	576253	215858	296425	172372	374538	198365	878521	432615	563078	338325	279863	293471	231410	170005	18234
69	Amino acid	Dopamine quinone	HMDB0012219	C17755	Dopamine metabolism	3	NA	1.75626	M1	122880	167202	47170	164656	354469	319872	49664	65240	40625	98442	172478	73449	227591	61744	169573	91481	164435	420714	196103	122393	19130	86450	137591	218516	54791	192954	244333	272231	97532	177088	271102	29241	91793	292060	56468	251423	132588	77012	123367	35984349
70	Amino acid	Formiminoglutamic acid	HMDB0000854	C00439	map00340 Histidine metabolism	1	85	-1.3344	M2	455342	981770	612766	360964	647782	631013	691727	259684	371703	817920	331591	618714	823701	785484	419459	727577	582321	587619	650031	372100	449239	570931	438170	950415	613213	1244951	730543	946330	679106	890058	1139734	176421	691775	738259	967470	1068395	813848	676400	473839	546363
71	Amino acid	Hydroxyphenyllactic acid	HMDB0000755	C03672	map00350 Tyrosine metabolism	1	93	0.49829	M2	21878329	26696131	29167438	24149474	26125653	22317562	25427026	17183591	22561227	21818906	24573001	19757197	26817432	28010429	29146279	19331123	31807799	27555990	16897383	32749928	19714985	27987970	25698635	25571964	20304296	22607389	21591321	19168893	28876364	24613403	51732557	27886890	23452052	50535124	26966936	19000434	20535580	18657816	25795536	22974560
72	Amino acid	Imidazolelactic acid	HMDB0002320	C05132	Histidine Metabolism	2	85	1.56736	M2	1555656	1752815	2739344	1809403	2131552	2950389	1554111	1009519	1150436	1401858	2321587	1622185	1677733	1127402	1415583	1586566	2062163	1953931	1546971	1006098	1378143	1017513	1494777	1055852	2345559	3551652	2744635	2959274	1418102	1565310	2646488	1801090	2427850	2534085	2115724	2376594	2496858	1990246	1589175	2600280
73	Amino acid	Indolelactic acid	HMDB0000671	C02043	map00380 Tryptophan metabolism	1	98	-0.18934	M1	14587573	18063120	14132420	12830479	13201496	14689280	12566610	9722064	10818877	14871033	12060849	13046502	10482957	18467424	17806648	11367042	20064398	16952922	10502762	9861097	11277499	23775491	16721010	18073872	10003684	29837837	23552058	10757376	18529692	17691968	26074793	15024288	13432002	31036298	23728500	11874689	9039183	11950506	14719236	12029178
74	Amino acid	Isobutyrylglycine	HMDB0000730		Acylated glycine	1	91	2.32924	M2	3867105	4658732	2821393	1656749	3786124	2690267	2302500	1811127	3977939	1340778	3901814	3331052	4959015	1904710	2604420	3115328	4378846	4525198	2621810	2861517	3201002	2969355	2433785	3297767	4377867	4362192	2856059	3151558	3741486	4577521	3116100	5036749	3810447	2772731	3922109	3314611	3974968	4280773	4087492	3810738
75	Amino acid	Isovalerylglycine	HMDB0000678		Acylated glycine	1	92	1.19239	M2	222406	318776	311989	247449	263793	186633	346562	209982	242542	323622	286498	356186	512857	275765	430329	357925	310844	270432	318597	170475	214449	160903	319155	329261	245592	546418	251392	360250	324490	329572	753282	241079	203227	356430	345036	302945	419471	230029	95394	296594
76	Amino acid	Kynurenic acid	HMDB0000715	C01717	map00380 Tryptophan metabolism	1	90	-0.02251	M1	3953919	3962336	4549404	2159235	2366792	3949945	3783383	3767014	6967940	4773174	3348785	2654926	2763621	3858549	5340575	3572055	5463334	3510124	3348130	4461237	4495369	3648688	4050979	5017228	1792741	6388901	5953466	4052743	3204034	2949945	6955760	7563763	4838567	7087157	3895820	2627377	2615413	4483662	2755688	3406452
77	Amino acid	L-Arginine	HMDB0000517	C00062	map00220 Arginine biosynthesis	1	85	-0.65413	M1	77642916	70015419	62621887	59310457	74503563	54691615	110988264	74360362	41914885	36345516	66861204	46580231	43117790	67026812	47257304	103488918	52850996	29905408	72417916	44537310	59886378	51923988	29942040	71253393	74860666	59875887	51396557	66400562	65715835	62727936	58604047	12278437	56384148	51476649	76401159	63337950	60703795	56163769	59940508	79579775
78	Amino acid	L-Asparagine	HMDB0000168	C00152	map00250 Alanine, aspartate and glutamate metabolism	1	80	-1.10349	M1	736271	1129659	1006364	998211	1670357	743739	1311555	1319910	1127025	378107	1338209	662858	617748	1291378	779825	2058076	769843	1329297	1419457	544076	957311	916993	989632	1141303	925067	922035	988180	833856	992575	847763	1012798	1381984	854164	607281	1493211	887502	878793	1192878	1286609	889289
79	Amino acid	L-Aspartic acid	HMDB0000191	C00049	map00220 Arginine biosynthesis	1	95	1.13799	M2	16806926	18355640	17611960	15343009	16049191	20264999	15404024	13867883	11695269	14673107	15462646	13305530	15402217	15643423	16573416	16738719	17603396	13703338	14323849	14119627	17828226	15480639	13689728	15065814	20868114	21663205	16495129	20249559	18939654	16913883	25999536	13631661	21406359	18471825	16939862	20589792	19464842	10648874	9036771	12437058
80	Amino acid	L-Cystine	HMDB0000192	C00491	map00270 Cysteine and methionine metabolism	1	88	-1.27243	M2	1437429	2087897	1313031	1852421	1104807	1211477	1469779	1620757	2219098	1462997	1370045	1953343	1815869	1688999	1958627	1660327	2123677	2180607	2232846	2241539	2160161	2043199	1809763	2906823	2261313	2277336	1731005	847625	1100518	2359211	1091708	1732138	1916487	1277600	2345497	1623442	1807433	2172407	2331329	1052274
81	Amino acid	L-Glutamic acid	HMDB0000148	C00025	map00220 Arginine biosynthesis	1	94	0.96208	M2	9937906	11580933	6046030	10966871	10475954	10565610	8265776	8499299	4840331	11306812	6531968	7506456	7556368	12646718	13954481	8943739	9062724	9477388	16109847	6457772	5717996	11255626	11029724	9965600	10203499	13580246	6197468	9807755	11858916	16085572	9095320	11321118	9323381	10834848	13524690	9926146	11849403	6582722	10084654	10134566
82	Amino acid	L-Glutamine	HMDB0000641	C00064	map00220 Arginine biosynthesis	1	90	-1.27206	M1	77689325	58395312	71424751	71053043	72384827	54912127	63331764	63350419	55381010	46411197	62337881	67996426	62691411	66853069	60862897	80363331	69986196	59641090	63772945	64364342	71792191	49518302	68536421	61014793	96149306	55563367	63621892	59422448	53602363	53929123	56418993	58182455	70143102	44592553	54756977	63100684	65410000	70917171	58613369	67207509
83	Amino acid	L-Histidine	HMDB0000177	C00135	map00340 Histidine metabolism	1	85	1.55109	M2	37313793	38805429	51742639	41339099	46805143	33594996	36689199	50792138	38211056	36794572	44332125	71802002	35804217	54021490	42017393	53252687	41859547	40668607	43888346	44985198	54890140	40484253	53408965	53140443	42180827	38349149	44483678	41236137	38520974	47349863	51038366	66707678	43869989	38082936	49394492	42348222	53533024	52723201	66207317	70922282
84	Amino acid	L-Isoleucine	HMDB0000172	C00407	map00280 Valine, leucine and isoleucine degradation	1	95	-0.55141	M1	8246414495	10022519759	10680808549	9339569340	9341084087	10567378993	9543476556	9579400483	10172979981	10135178858	8926712607	11518432587	7739772112	11001580642	15358373069	10429729472	10986092991	11398318021	12711094482	8545389521	8633843695	10295659674	10069468247	10998615279	10894175824	15283294176	8755452083	9397121690	13436040462	12938057381	13573899990	10121044861	10913707796	12155609374	10768967744	11683009658	10267241499	10208551812	11007110651	9776303721
85	Amino acid	L-Kynurenine	HMDB0000684	C00328	map00380 Tryptophan metabolism	1	97	-1.4522	M1	89020544	93087123	97674131	50643089	51654700	127507354	86346309	91307715	47301659	68467756	58939797	68987326	85999959	74507103	77214902	67092612	99187530	75539781	171888712	68536384	61677469	96848268	146415958	82900726	53632093	107163707	66043985	78448532	85322951	65021161	100523267	137848829	101092237	98869448	111987979	57223912	66333408	96398078	52993727	67817398
86	Amino acid	L-Leucine	HMDB0000687	C00123	map00280 Valine, leucine and isoleucine degradation	1	97	-0.55141	M1	8233006367	10006139193	10666239163	9324383509	9325896098	10550164364	9527941049	9563824437	10156437989	10118698383	8912198359	11499704017	7727129590	10984767056	15333400443	10370270213	10967019344	11379724058	12687377363	8531495279	8619805632	10278717383	10052967071	10981542638	10872632694	15258444544	8741216293	9381842348	13414198231	12917020915	13551829721	10103783662	10893710844	12135843322	10746609472	11658240064	10250547639	10187214508	10989213812	9760399786
87	Amino acid	L-Lysine	HMDB0000182	C00047	map00300 Lysine biosynthesis	1	91	-0.67013	M1	39750835	45109926	52160495	59003201	45206689	49684170	52750995	60177477	33809012	32047642	55969272	45739884	43381353	52090544	57699738	49517997	51456630	32471248	63695673	39050302	38661039	46941700	46420164	53231725	47407232	68339580	27573750	37634385	69112671	44876383	42427610	50372331	41264386	60320719	44213652	52016683	47334298	37321456	44176397	42580345
88	Amino acid	L-Methionine	HMDB0000696	C00073	map00270 Cysteine and methionine metabolism	1	84	1.59647	M2	29075136	32787728	33140594	31119846	35509732	25188984	30870328	32483470	26990773	19339529	28051841	24872756	22012413	38772054	33314735	48827046	27704289	26048500	29914195	24210898	26066917	28552791	31501044	37097131	29233192	34974815	29173004	25191579	36258185	27838126	36314461	30047374	28784055	24870189	34560403	34336653	28057350	30602921	32268824	34177002
89	Amino acid	L-Phenylalanine	HMDB0000159	C00079	map00360 Phenylalanine metabolism	1	87	0.17131	M1	4909863708	5040817912	5531522767	4483840073	6312124233	5025824580	5115805881	5142211175	4739598116	4503297274	4888458541	4934175237	4795194018	5072719159	6398191205	6578496618	5228014158	5044927082	5599509952	4459629423	4942224207	5885338084	5789016185	6181257376	5957897221	6121091181	5142385880	4755171843	6070117618	4685178615	6398797370	5374488254	5093237311	5654513146	5454661243	6214421367	5695871678	5573738752	5283733513	5698080727
90	Amino acid	L-Proline	HMDB0000162	C00148	map00330 Arginine and proline metabolism	1	88	-1.05129	M1	1084408790	944261561	1036206761	1027939906	753616899	1247374257	1223853628	699588571	673954953	569421126	1052427801	765014725	1240469399	1055961726	1133162200	1331826912	964849835	1195204070	1347384916	741495853	1113120574	1228886498	1471911679	959584301	1495175405	1484120976	815605120	936700210	1016394591	841253708	1456375973	919643898	1311044934	892058764	1060052331	1024459663	1187662017	1045741868	713031246	1795976634
91	Amino acid	L-Serine	HMDB0000187	C00065	map00260 Glycine, serine and threonine metabolism	1	85	0.03161	M1	2062981	2173651	2010510	2398676	2060328	1166501	1468277	2364100	2048604	1110345	1718205	3042047	1444091	1636551	2206056	1826424	1744236	1339719	1801796	2231968	1723416	1160767	1680085	2365501	1790604	997418	2739104	1368484	1740656	2067100	1242277	1384076	2098477	1041136	3120048	1628814	1678325	1696532	1997144	2885206
92	Amino acid	L-Threonine	HMDB0000167	C00188	map00260 Glycine, serine and threonine metabolism	1	90	2.34342	M2	7167089	6191210	5976016	6448920	6663898	4705509	5591833	7531854	4501108	3088000	6467617	6171237	4619861	6496813	5265577	7900156	5307898	4525058	5814140	5356375	4686076	5777837	8281705	8565063	6780465	6585631	8205047	5655480	6915365	6068426	6792736	6036774	8644855	3848298	7557906	7055665	7116131	5845208	8027432	9104352
93	Amino acid	L-Tryptophan	HMDB0000929	C00078	map00260 Glycine, serine and threonine metabolism	1	98	-0.65637	M1	3242837186	2643264430	2721438766	2809200628	2178302763	2920084918	2512210287	2720929396	2145058493	2566350884	2812924732	2406085389	2517453874	3346087340	3430686359	3377039703	2749655909	2829393837	2750452040	2245434780	2183165315	3122608700	2868372969	2833754491	2726767721	4424248672	2825265493	2325482672	3637513360	2914676774	3462029172	2809615096	2694390538	2973516616	3129933630	3126061626	2900798229	2769429956	3047177976	3192194656
94	Amino acid	L-Tyrosine	HMDB0000158	C00082	map00350 Tyrosine metabolism	1	99	0.33825	M2	119259258	80348987	107114840	99798689	82278711	109818030	108814582	104899396	76824565	60666452	90561495	77076680	84286097	145610160	112011571	105321413	96621153	75271166	94398706	81811065	75650413	105584027	116279523	98537256	106586615	99606563	70893904	91232386	110267378	82236145	143615610	105598804	81638521	100221677	118226775	81703532	117342093	117708854	101083677	120787529
95	Amino acid	L-Valine	HMDB0000883	C00183	map00280 Valine, leucine and isoleucine degradation	1	90	1.71802	M2	384112278	537755774	554946221	478226398	560293017	567641593	547285905	537891463	658025962	554562671	464200992	699656498	395061177	557512314	737599656	475403128	653374638	608054562	559581597	492046299	455523159	486622829	488620398	546616809	440775533	842940702	400208329	513784713	699572963	701402860	602431139	546291819	569463806	631244848	577155179	506826703	523253930	388794021	525181341	532674055
96	Amino acid	Methionine sulfoxide	HMDB0002005		Methionine, Cysteine, S-Adenosylmethionine and Taurine Metabolism	1	91	0.07933	M1	190109269	203430854	236258914	184089117	214476231	173867674	217011665	201592734	169685267	159802423	212678966	164007196	156412074	241294262	164346206	116946258	179939502	216848365	215715167	169080120	159135783	225556275	272785197	270457297	230264289	205250569	161571394	169270697	186465678	178663696	240418894	180332672	195844176	181466551	256774024	291959857	215986960	242911431	235636755	242326826
97	Amino acid	Methylcysteine	HMDB0002108		Methionine, Cysteine, SAM and Taurine Metabolism	1	80	2.51918	M2	3002425	1021809	1194654	787746	1349351	1434570	540102	181780	566919	29510	462997	1392956	2756603	253144	697077	903786	916399	453951	462394	2885762	1582833	563726	737360	853569	623171	192731	1943989	1285110	1748744	831409	399757	323089	1473103	423263	1237445	975133	430023	1008945	686749	315448
98	Amino acid	Methylimidazoleacetic acid	HMDB0002820	C05828	map00340 Histidine metabolism	1	91	-0.92436	M1	4924125	9673840	5442121	9115478	7970844	8725303	7385730	5797277	5533687	5570929	7712291	6556184	7362455	5676647	6400565	8390868	15154060	6134450	8053814	5920483	6563410	8042305	8561503	7520462	6250880	16202072	8122814	6541636	9830764	8337314	9266167	7110771	5769236	6809049	6753037	6242754	6020692	5911684	8330538	6513418
99	Amino acid	N-(3-acetamidopropyl)pyrrolidin-2-one	HMDB0061384		catabolic product of spermidine	1	88	0.15667	M1	29053221	62846402	33068372	64372110	56078172	53943790	48711598	41904703	55397563	72388286	71790618	76167952	104652072	44418588	100069736	73859936	67896750	53412847	43557873	71115359	72666491	68510204	83998941	71207532	67763215	41770452	52890275	95403618	64431540	63946990	79753687	50684375	50446059	82809672	44758559	86204466	47355656	107998985	47045643	64668949
100	Amino acid	N(6)-Methyllysine	HMDB0002038	C02728	Lysine metabolism	2	98	-1.33519	M1	5331763	5854706	1450051	2069998	1366680	1666100	2679895	999279	3634914	1289922	1110373	1920716	1216652	4568172	1539381	2526115	2835334	1425900	1922855	2864575	2282765	3994115	1792474	1351807	3157029	1801093	2549476	4448742	2556671	3252279	2208323	1868937	1909885	1060798	1242817	1675373	1262689	4141890	4008981	2210582
101	Amino acid	N1-Acetylspermidine+N8-Acetylspermidine	HMDB0001276+HMDB0002189	C00612+C01029	Polyamine metabolism	1	89	-0.59167	M1	2519035	3064365	1987433	2059391	2105521	1749348	2268848	3253613	2970344	2603232	2751300	2567962	3419467	2154695	3060614	2725886	2123306	2356797	3984708	2462561	3866467	5730188	2614940	1673878	2848519	1821706	2724513	2758274	3001987	2066153	2593899	1507092	2919142	2458643	2452420	2726952	2886814	2605372	2314050	2677398
102	Amino acid	N5-Acetylornithine	HMDB0240589		N-terminal acetylation of proteins	1	86	-1.85027	M2	21592393	19051122	22689972	19908685	19289674	29174472	16200463	13917338	12979583	15819987	19676437	12263983	16595829	13054503	20735227	19850888	20056052	13483254	14646491	16048225	21982931	13166333	14593558	14038288	17387438	21799624	20504726	16857361	18482353	13994531	28856292	19300922	18623731	17447369	12898091	20737736	15664322	13543204	11556413	14817800
103	Amino acid	N6,N6,N6-Trimethyl-L-lysine	HMDB0001325	C03793	map00310 Lysine degradation	1	90	-0.91766	M1	7582092	6265118	6107422	6499565	9194511	4603401	8387303	8130495	6851836	7466080	4002537	5639410	5390298	7279033	6026877	6887212	7010285	10227957	27371392	5239212	5175792	12538505	5481826	6923150	8297266	15394042	5516295	5674151	8535302	28806770	6102132	6473898	8964276	6959325	10374879	4549177	5955662	5385894	7205715	5195118
104	Amino acid	N6-Acetyl-L-lysine	HMDB0000206	C02727	map00310 Lysine degradation	2	90	-1.62786	M1	27869089	16956949	28450423	23011872	18785645	34465630	6807524	20911788	5934267	20239043	25232441	20738064	18013672	6188682	10777811	4711128	8495861	3631095	6954869	5122408	5286820	5102234	4402021	8049707	8312708	8769122	4146082	3970061	4563830	3463517	4887302	3217837	4105034	4702742	3390904	5249930	3687867	3017704	3939804	4275962
105	Amino acid	N-a-Acetyl-L-arginine	HMDB0004620		Arginine Metabolism	1	88	-1.21033	M1	2213023	1299300	936437	1113348	1213028	609505	1877746	1762087	1316983	748077	1476781	1020973	1559194	1663267	1526852	2251942	1140400	1329395	1167238	1070565	1329292	1129330	1174412	2185375	1640257	2247171	344873	1606415	1268027	1022158	1792251	1193237	1680415	801416	3592880	1138413	1991885	1037368	759188	1932971
106	Amino acid	N-Acetylaspartylglutamic acid	HMDB0001067	C12270	map00250 Alanine, aspartate and glutamate metabolism	1	88	-1.23011	M1	6327	6296	29405	6296	18620	6296	28507	19352	22524	15948	6265	20308	21542	6296	6296	58327	14734	20155	25814	18731	17411	6296	18574	24979	29895	18789	6296	20033	63331	16882	19653	6296	19737	95167	6296	25362	6296	6343	19730	28521
107	Amino acid	N-Acetylglutamic acid	HMDB0001138	C00624	map00220 Arginine biosynthesis	1	86	#NUM!	M2	619120	813264	970448	557182	1064698	499931	1412570	753133	660881	1142552	648279	965673	929562	1772997	710735	1589953	1008647	1404864	733570	972994	655112	1703767	787720	1246912	798546	1005695	678498	1113921	1176764	1391185	822584	786074	1138400	1223356	1233806	460063	1028092	759935	1124248	809629
108	Amino acid	N-Acetylglutamine	HMDB0006029		N-terminal acetylation of proteins	2	70	-0.71554	M2	205436576	175152513	204782648	189499335	171707500	270836534	152786374	135282215	123063935	132527764	168855422	112779996	152308944	116039000	187433484	172769804	175393314	124286889	145693745	147892858	202104568	131324680	133989403	121498604	174244850	193986201	189839030	159025693	159591131	124544971	259674758	189659564	171770119	156636133	124348531	184038764	152989660	127273688	103487097	143793397
109	Amino acid	N-Acetylhistidine	HMDB0032055	C02997	Histidine Metabolism	1	85	-0.97086	M1	192741	85331	132363	141892	293686	16885	64089	254852	287834	370082	292153	517416	299536	278415	152082	777864	554729	143246	88924	175051	152915	272949	476599	305183	255621	170953	562504	60270	158476	253115	239550	182577	176037	384586	94799	267513	423056	188068	284544	150028
110	Amino acid	N-Acetylisoleucine	HMDB0061684		Leucine, Isoleucine and Valine Metabolism	1	85	-0.07308	M1	433524	407526	371299	325625	182923	498905	561707	353998	457331	330859	412882	637814	566716	425922	564746	505155	403535	521321	512542	273385	525241	516467	444132	523642	400630	494119	244586	279656	487189	439942	516556	412954	376343	638961	404421	353997	254796	421947	632873	400442
111	Amino acid	N-Acetyl-L-aspartic acid	HMDB0000812	C01042	map00250 Alanine, aspartate and glutamate metabolism	1	98	-1.12825	M2	3520607	4013185	3037043	3160635	2630646	2030674	3633921	4325634	2832219	3313580	2021716	3445488	3632584	3971570	2467367	2732904	2143609	2893723	2773517	2551581	3985771	4313759	2708393	4267157	3458078	2644552	3091597	4357840	3481269	3851415	3364769	2397474	4949547	3538392	4659810	3403908	3393421	2574021	2103850	2516239
112	Amino acid	N-Acetylleucine	HMDB0011756	C02710	Leucine, Isoleucine and Valine Metabolism	1	82	0.01455	M1	301965	612215	588475	486303	371315	576451	890658	723562	547591	579869	570146	727502	568342	661521	1015594	832547	512062	717735	664351	454514	417851	784189	653719	856049	639464	854421	300160	486996	649537	935222	608957	630771	704111	1054548	693328	814854	462982	614370	825108	810830
113	Amino acid	N-Acetyl-L-methionine	HMDB0011745	C02712	N-terminal acetylation of proteins	1	89	0.54384	M2	2233940	2561312	2068797	1774410	1377727	1040827	2052974	2112775	2489997	1289260	1412467	1939954	2191599	1859829	2476405	5061019	1218459	1502054	1631960	2537060	2644470	695722	1857226	2035864	1203021	1956884	2032129	2271765	1390002	1182693	786080	492303	2757855	1611794	2156589	1785338	1533257	1832448	319731	1748893
114	Amino acid	N-Acetyl-L-phenylalanine	HMDB0000512	C03519	map00360 Phenylalanine metabolism	1	90	-0.16099	M1	713501	838169	820530	664768	842261	660329	853793	773581	1055407	777309	712228	810262	677381	745984	910018	1097846	762456	877702	808621	819798	848422	958708	1106400	970803	964703	924304	679587	912882	908362	678559	1287834	1105628	788484	831216	935092	819083	755355	816906	997505	881235
115	Amino acid	N-Acetylornithine	HMDB0003357	C00437	map00220 Arginine biosynthesis	1	85	-1.17969	M1	25552351	49375912	13464714	20353905	17476986	25743768	21392759	13489201	26330334	35530461	22961166	31213567	28969691	21767028	22722199	35669252	29815016	20260894	26748324	27367439	25689509	24412853	21865706	31905929	28689137	26591694	37292237	28901697	28283327	31582544	43453807	23787626	30693884	39205520	25949447	38655607	27794762	28471699	48656722	22084550
116	Amino acid	N-Acetylputrescine	HMDB0002064	C02714	map00330 Arginine and proline metabolism	1	80	-1.05191	M1	1612034	1163456	417202	1059984	288634	859873	1839629	1158005	646711	866624	1482106	1215043	949202	619049	1406979	741154	847857	912381	1527605	686746	1582989	1426894	1299423	1611644	1745717	1098440	1887305	474127	799534	771554	1843198	1939097	833696	1162695	510086	1171152	1012316	1061269	1257260	1240529
117	Amino acid	N-Acetyltaurine	HMDB0240253		Methionine, Cysteine, SAM and Taurine Metabolism	1	92	0.103745	M2	143420	149609	50771	34716	70461	23276	213093	82044	304297	170196	627	228110	38061	111779	21858	53680	174744	72852	67707	129446	53026	134178	131348	28060	186307	76198	27052	199569	104574	67885	16014	126121	212272	25940	58240	67207	101983	227772	627	77848
118	Amino acid	N-Acetylthreonine	HMDB0062557		Glycine, Serine and Threonine Metabolism	1	95	2.53293	M2	2156763	1846180	4044766	1795750	2250241	2191445	2579735	2646286	3897976	2566387	2823071	4055359	3932836	2857422	2366733	3308354	2751270	3472378	2717205	1976266	2386201	2908466	1158895	2218147	1531261	3743480	4596923	5296640	1836880	2976509	3895719	2223384	3115691	2694599	3492785	1746686	1962124	3197813	1872457	3001559
119	Amino acid	N-acetyltryptophan	HMDB0013713		Tryptophan Metabolism	1	94	-1.82395	M1	902349	723360	560355	695464	450766	787841	705114	781276	628907	710438	652471	588558	549146	899729	991296	920924	822816	767966	648173	602830	512042	874558	862195	808394	612197	1079563	562497	549255	1167316	792859	1466205	894718	692808	909279	797603	762720	703900	670600	1090748	841630
120	Amino acid	N-Acetyltyrosine	HMDB0000866		Tyrosine metabolism	1	82	-2.62952	M1	300774	133307	214495	173067	193314	325482	245168	122751	387933	209863	267135	233957	226602	353952	229359	311171	284007	274094	172788	179524	189580	548624	576114	152134	393095	129248	114752	371291	170133	231523	690206	324382	186669	441394	401053	147542	336090	269286	292739	287300
121	Amino acid	N-Acetylvaline	HMDB0011757		N-terminal acetylation of proteins	1	83	0.90282	M2	810933	1031276	862683	770972	915385	861241	943475	1014516	1501565	850302	728592	1546906	694463	1114223	1392510	1084880	987053	1162898	839942	1094189	924076	1360995	1249124	823324	960365	973658	608379	1101728	1023256	1297169	961948	1147219	969065	952631	851295	668771	1255183	733445	1193775	1046189
122	Amino acid	N-Butyrylglycine	HMDB0000808		Acylated glycine	1	91	1.48193	M2	865917	1668485	428991	699732	719569	532726	673172	547838	1721745	1586380	1424748	771672	3195022	737521	571261	495796	1837983	409962	595477	1594744	1013370	533552	1029572	715975	259992	1705282	1148991	615109	445912	1763353	989370	1268994	1285080	397564	2344194	1891111	1032850	679014	1299823	1631324
123	Amino acid	N-Formyl-L-methionine	HMDB0001015	C03145	map00270 Cysteine and methionine metabolism	1	89	-0.48435	M2	5872889	7966007	5874269	4603070	5220272	5279353	5808473	5128138	5427174	5242634	4085237	4804897	6657688	4790374	6012340	9629151	5415752	6763353	5304969	6730503	6641824	4804604	8178930	6629369	3665067	5144206	4604684	5509461	6014024	4317892	7222895	6279834	6073461	5045983	3762881	4870351	5480672	4488894	4134481	5989991
124	Amino acid	Ornithine	HMDB0000214	C00077	map00220 Arginine biosynthesis	1	81	0.135	M1	6829651	4222258	6425451	5642786	5006494	5682802	5457656	8422269	4911155	2281477	4323719	4917173	4502768	5194217	8223686	3565373	4015380	5301454	4268034	7070996	5678598	4641932	4686642	7404224	6572606	6942379	3748328	3940858	6378788	5005155	6945599	13033438	9051033	3401012	6812972	6570799	7390384	4284837	2884035	5258774
125	Amino acid	O-Sulfotyrosine	HMDB0155722		potential plasma biomarker of reduced kidney function	2	89	-1.84899	M2	857239	510551	964122	442999	714941	411815	529676	685305	236329	404065	289205	435220	600952	584247	417264	572689	573741	686565	235337	727875	649690	417938	517236	734780	353733	664296	518929	694686	1038735	964028	713292	644801	905885	383557	580824	521162	640348	557768	427141	898796
126	Amino acid	Phenylacetylglycine	HMDB0000821	C05598	map00360 Phenylalanine metabolism	1	88	0.39657	M2	407079	481852	296990	410705	569807	421751	388553	341231	498543	477360	330815	679815	364527	379409	537192	437249	289195	337986	462612	233366	295532	562157	274563	526677	350163	489838	304911	446894	592234	348237	349419	448286	409578	277025	475586	423788	531507	411285	336530	337739
127	Amino acid	Phenyllactic acid	HMDB0000779		Phenylalanine Metabolism	1	90	-0.43135	M2	1388951	1861860	1788038	1970445	2426333	1549378	1508659	1315613	1296653	1567029	1052670	1019112	1044474	1921496	1778069	937152	2145759	2770963	1454411	1497494	1582696	2742023	1899350	1568905	1282944	7904074	2078396	1080698	1878042	1483210	2300745	1882815	1319111	2991562	2120743	1502689	1268094	1161101	1807547	1218040
128	Amino acid	Pipecolic acid	HMDB0000070	C00408	map00310 Lysine degradation	1	96	-0.25047	M1	310947543	143735177	270280698	125074434	168318877	432901749	221818116	176093637	279951055	164766150	327292626	281816823	427700722	268060535	191371333	315710205	266626299	294360184	534708959	578577766	235837587	737950018	282934726	324598904	150763904	303987900	149047835	1837675160	175063580	186096125	333391658	1514198292	228413969	307139323	276306823	172318599	156440811	708962799	775137403	169254990
129	Amino acid	Prolinamide	HMDB0253910		Proline metabolism	1	89	-1.16174	M1	2954007	2959611	3114214	3361707	2966947	2564118	3404259	3634201	2798871	2063949	2793290	3701340	3436943	3494932	5381192	2423011	2658912	2706268	2770836	2854491	3131217	2541907	2914380	4253637	3600852	2237838	2873430	2501056	3484607	2982850	3756451	4821129	3127428	2718352	3073724	4440631	3866028	3273809	1402729	2533130
130	Amino acid	Pyroglutamic acid	HMDB0000267	C01879	map00480 Glutathione metabolism	1	85	0.3191	M1	120007808	122964385	117129047	132904014	95703198	103827910	148876953	117788114	203427856	85369694	126379188	150226013	119023984	178253412	151313721	192771228	128179820	176791924	156673138	116341119	111742018	102353645	153863443	151937193	150348493	113699911	117423616	201795603	116571519	170164776	162049084	271601368	152507182	125853102	225280056	145431039	135526038	205473637	112370587	108311867
131	Amino acid	Quinolinic acid	HMDB0000232	C03722	map00380 Tryptophan metabolism	1	85	-0.82308	M1	477342	565026	501145	242027	356250	502788	827232	580746	535208	524559	444766	552644	458960	763475	194527	424186	641490	849656	1304690	613498	306180	419551	694672	443867	362830	849142	395607	621497	666814	316363	625854	362264	421249	689293	1023107	364619	683993	787964	416167	478626
132	Amino acid	Serotonin	HMDB0000259	C00780	map00380 Tryptophan metabolism	1	85	0.24595	M1	342088	1371001	1440745	1892342	2263578	1162020	2953195	3325033	1400313	1780230	1999696	2073774	1770909	1179944	2091266	3335021	1824809	1725368	1818173	1312878	1037772	930490	3725936	8027724	2074519	5393161	2141677	1813180	1899734	973914	1505612	3163564	2665384	3894131	3246497	4274937	1535699	2451770	699550	1425748
133	Amino acid	S-Methylmethionine	HMDB0038670		Methionine, Cysteine, S-Adenosylmethionine and Taurine Metabolism	1	88	0.99014	M1	1724908	11468503	934428	1458048	7872561	1701273	1907359	1493458	7114425	2205483	1267530	1662748	1392546	634296	6328480	3345690	1346635	3815263	1547982	4136402	1784183	3123117	979094	4535319	6196956	1054973	736846	4035497	2449381	1647325	6849427	1671690	4840473	3462415	1011123	1050183	1456141	1752234	1858413	3478513
134	Amino acid	Spermidine	HMDB0001257	C00315	map00330 Arginine and proline metabolism	1	86	-0.37385	M1	3886899	5205059	3134260	4691378	4870992	3899677	2533001	7375860	3942389	4757151	4433212	2901930	3347462	2840033	10880898	4091907	3325540	2516359	3632426	2914865	2989793	3404009	4679997	4470595	3395989	5222512	4370693	3086467	3198185	2618565	7764871	7447748	5126733	3254734	2089488	3331747	3295939	2416184	2010477	2938867
135	Amino acid	Spermine	HMDB0001256	C00750	map00330 Arginine and proline metabolism	1	97	0.23736	M1	1355021	2197387	549333	1252555	1043786	1623415	467974	2404270	571173	1478469	991231	877237	1050331	696560	2600615	949933	446358	751638	604378	919320	416024	871323	582772	891583	914412	1980457	2946460	497730	734742	492786	2012671	1987221	1512164	1263854	631849	931229	1398411	399069	599697	597435
136	Amino acid	Taurine	HMDB0000251	C00245	map00430 Taurine and hypotaurine metabolism	1	95	1.31525	M2	1888407	1737696	1415957	1548926	1365539	1951981	1314760	2463085	1533347	1647304	1478098	2843475	1351709	1674422	2066317	1644068	1085714	1928140	1545307	2227552	1252928	969797	1683338	1996221	1109422	2630413	1498562	2030479	1491689	1811962	1257206	2269639	1732437	1619629	1509106	1478192	1070743	1863020	1227054	1358723
137	Amino acid	Thyroxine	HMDB0000248	C01829	map00350 Tyrosine metabolism	1	85	-1.28176	M2	6091090	5479730	5558999	5714073	4395332	7697888	6915834	3011415	5510974	5906945	4103448	5306015	5710364	3977159	5990211	3263990	4312945	5648551	4311100	7271514	5920975	5257562	5766383	3974572	4438293	4926712	959912	4330397	6185250	5110635	5159305	5298631	4512237	5774512	3185226	5328786	8753604	6332350	8402177	5836503
138	Amino acid	Tryptamine	HMDB0000303	C00398	map00380 Tryptophan metabolism	1	90	0.63563	M1	341447	457756	371071	300001	205946	1291315	327768	1032812	288740	229753	741199	1489947	352598	472874	776698	653595	459910	476399	331566	769726	311469	308811	287833	308230	1129739	434047	271085	1839783	1427080	313454	424918	1257925	389123	757926	427282	758179	383305	465512	753836	532632
139	Amino acid	Tryptophan 2-C-mannoside	HMDB0240296		Renal dysfunction indicator	1	90	-2.53888	M1	3531037	5165428	3903600	3203514	3245311	4502341	3746685	4243856	3777552	3996072	2929699	3151810	5537406	3437217	4195753	4495923	3499399	3928406	3803488	4590068	4243259	5018882	5228286	4931563	3795865	3854286	3147203	4338643	4128019	3800431	3797858	5926490	4329990	4489049	3310701	3286704	4468298	5093958	3320480	4528005
140	Amino acid	Tryptophan betaine	HMDB0061115	C09213	Tryptophan Metabolism	1	93	-1.15687	M1	58972412	70939263	77634344	68454443	34187161	262088616	39882602	255147365	49101616	37678803	149779200	378352660	27530235	57968661	194256325	116385204	57960406	123387824	74656113	187959502	78455885	79006909	62900727	52255765	327629348	112918163	51861657	479865167	349559193	51935965	125311216	283267406	115225895	157907630	98116680	214940818	65000568	131207749	207466637	74359663
141	Amino acid	Urea	HMDB0000294	C00086	map00220 Arginine biosynthesis, principal end product of protein catabolism	1	86	-0.64175	M1	97573097	142377872	129973218	73946226	139103024	61171084	165264009	105337720	167622090	106071185	57682686	170092794	106883892	158166845	68448495	117688983	132335192	146125421	88089128	61255196	99705678	81659080	55406554	224067814	96043632	192235392	49366888	148553900	108297976	242521725	184311757	159596483	106258298	99222526	223127385	106365092	105600494	143914846	77030422	101525427
142	Amino acid	Urocanic acid	HMDB0000301	C00785	map00340 Histidine metabolism	1	89	-0.64823	M1	20483421	12155780	19637378	23157213	10360535	20864162	16045923	7351842	13216239	9859132	9515019	40414211	24444916	14338711	18997325	35516554	10365771	16872384	9728175	9557082	14445252	8922900	8999895	18613269	20841698	16227956	11346005	11481919	6481921	26665534	7217190	8645674	14687909	11892995	9057234	25752492	25029184	16945990	8430505	8997402
143	Amino acid	Valerylglycine	HMDB0000927		Acylated glycine	1	85	1.38544	M2	584937	652684	585844	625973	742504	522816	702869	529681	802035	772274	747699	1034896	753212	437675	829696	589305	557485	738110	632180	571727	663650	703218	711889	835869	528469	1247690	535090	436644	655283	625364	669781	753487	653339	601731	770446	867725	662320	608636	654931	618138
144	Benzenoid	4-Acetylphenol sulfate	CHEBI133226		Phenolic acid metabolism	2	90	0.48928	M2	585493	204659	257699	5922232	88903	847632	717038	274313	236459	598578	696447	4473580	421609	389320	18862623	1459596	238027	500372	149644	5861132	273725	256949	3134433	631563	4425354	1237474	24576457	7973209	8170134	130536	26826389	2241809	524870	582565	807305	1317802	123362	1023355	963853	1001804
145	Benzenoid	4-Methylcatechol 1-sulfate	HMDB0240459		Phenolic acid metabolism	2	93	0.59336	M2	479408	304711	185968	1013784	1131429	441183	290284	119261	583192	323851	302673	329111	399308	230574	5536573	1407387	167381	182806	186066	346892	549527	158766	504810	299878	1022159	595029	7436600	108688	3891508	967340	8107377	11072567	276789	156364	1731729	136047	176685	186242	253715	271722
146	Benzenoid	4-Methylcatechol 2-sulfate	HMDB0240461		Phenolic acid metabolism	2	93	0.5182	M2	2128408	1535034	711962	5971078	4118917	7551796	17662027	6149163	62515257	241657	11043492	26099194	15731398	5491669	9938993	90832001	602313	849991	12894193	29071122	15272005	65719	2163849	10190138	391753	28870501	4313880	1731347	6467964	44468095	23184332	58719684	4934566	67655	1828080	2535675	1997807	595915	8790795	259120
147	Benzenoid	4-Vinylphenol sulfate	HMDB0062775		Phenolic acid metabolism	2	90	0.15114	M2	8536432	3076422	3382920	6738866	4121375	21357872	12712723	9472847	2179632	2849707	1231609	7783718	10821906	2557436	16938509	16930892	6790890	8365884	3834261	17159874	2841657	16358605	28437446	22009232	2925635	30027657	26976625	4694932	32024895	13061963	29733807	12467927	12501849	16714187	20419413	10638658	990996	40528661	20157763	4173555
148	Benzenoid	Methylpyrogallol sulfate	HMDB0240694		Phenolic acid metabolism	2	80	-0.5245	M2	8273710	67102838	68312148	2591861	124672	3795364	3623819	1213875	50476379	26358304	3479016	145382244	47641687	3485937	65737903	8194810	259258	78951505	295944	2314232	30747555	72095852	10064347	507361	83942	1809603	70829585	46721083	22123962	41000483	63921732	1935530	9186809	2139800	143711313	571904	1009772	54121130	3661295	13723629
149	Benzenoid	O-Methoxycatechol-O-sulphate	HMDB0060013		Phenolic acid metabolism	2	93	0.59336	M2	1376126	770909	656625	1079839	367398	2984705	421746	247690	1427207	1095900	787060	2484874	1121014	798355	936243	914110	367598	1029115	1135181	1804486	1159572	1072498	766779	1856900	142534	6449620	2419562	1986184	1005745	737408	4946675	9706070	824867	624025	815729	701359	727717	1554143	6485036	1490184
150	Benzenoid	Phenol sulphate	HMDB0060015	C00850	Sulfate/Sulfite Metabolism	1	92	-0.12264	M2	42745743	73583783	544331418	378252781	160214598	333145605	164324610	457596209	982281351	334098080	84966298	60465565	250044248	74729025	146954416	82252896	121351571	192579255	1944315139	175818598	179858654	1431963082	121037687	203504786	122389465	824907576	222738923	695023573	641551945	743558624	70379671	339926745	245668137	135306809	306106409	85261897	682419152	217620388	166744910	228145063
151	Benzenoid	Pyrocatechol sulfate	HMDB0059724		Benzoate Metabolism	1	93	-0.27997	M2	107597052	52631777	57224061	115864227	20960734	117756153	19259162	19670857	67430578	44228415	76403965	165039908	54845964	56635735	37943682	53661780	11277488	46743933	39901868	130749969	71594961	40499443	38679969	181248566	3436060	333245450	71477000	95987898	88829722	29907210	183382801	332041012	33133397	11796180	59985022	42058046	39704719	137646803	287868654	90566930
152	Bile acid	3beta-Hydroxy-5-cholenoic acid	HMDB0000308		Secondary Bile Acid Metabolism	1	92	-1.00575	M2	532134	300377	364002	284885	551887	319098	316680	449694	478036	344191	349048	352671	392468	314807	420480	398812	330597	322964	285621	369567	482464	280592	348478	436355	402240	353284	525167	385563	460996	317457	382556	347031	338926	269561	347034	390792	374642	317840	352548	459815
153	Bile acid	3beta-Hydroxy-5-cholenoic acid glycine conjugate 3-O-sulfate	IPT-NM022		Bile Acid Biosynthesis	2	92	0.05814	M2	43236593	40307917	30262639	30539088	108807081	41997761	72300418	80577441	79110995	29488013	36144201	52963881	42498136	37193873	56846644	50164836	46628906	69403860	43373323	43271143	52146665	25820805	55527134	42525672	70377818	23676431	93461843	34886439	60633227	28090157	35867912	41227133	43578143	29855942	52476108	45930479	88725836	31684968	39761395	60273986
154	Bile acid	3beta-Hydroxy-5-cholenoic acid taurine conjugate 3-O-sulfate	IPT-NM023		Bile Acid Biosynthesis	2	85	-0.99195	M2	2564259	6860229	1184419	2200380	5317527	2040861	6428997	6135367	7198480	2587108	2345217	4936409	2046429	3077075	2572561	4733983	2261634	6508872	11355398	5646975	1856865	461309	5516760	3889854	4650002	2217311	1540970	2578799	5988680	3647999	2515912	2747695	1018660	2906675	1998926	2955676	3348950	2403632	8925359	3476545
155	Bile acid	3beta-Hydroxy-5-cholestenoic acid	HMDB0012453	C17333	hsa00120 Primary bile acid biosynthesis	1	90	-0.93755	M2	8849638	11666743	4554518	6943532	13157550	6233245	8120918	10881549	14006914	5389254	9089769	7930375	8382757	6100242	10700436	16842850	10198642	9004042	7163482	14622854	16544118	5550690	8725258	12206672	14929563	4911405	18706693	9555369	17848286	5974310	12003461	8690335	9387185	6092655	9686671	9700785	7986214	6815554	8413030	7850954
156	Bile acid	3b-Hydroxy-5-cholenoic acid glycine conjugate	IPT-NM021		Bile Acid Biosynthesis	2	90	-1.80873	M2	2673086	652318	1163129	386763	2355842	887567	1563965	1738291	1440781	739960	1247972	1548610	1227109	1867999	1253601	830642	616993	1852998	878674	1474620	2632181	586303	1031453	1007513	1368912	752946	3358178	1433239	937474	582544	786060	846828	785773	687042	1580873	1466043	2809027	1504112	943228	2286047
157	Bile acid	3-Epideoxycholic acidacid	HMDB0000438		Secondary Bile Acid Metabolism	1	90	-0.49384	M2	644691	953165	180382	1438337	4826959	1728489	763188	36884	3471613	33085	6546265	1452734	5357875	1112505	1049601	14600	116073	344310	806078	1593731	67890	7084	359939	2789490	46232	5881636	159372	29584	2349825	1979584	3296108	7970306	4277537	27742	212570	1269186	46086	1893850	544513	137684
158	Bile acid	3-Oxo-4,6-choladienoic acid	HMDB0000476		Secondary Bile Acid Metabolism	1	90	-1.45986	M2	10294	10831	27818	4748	6637	3029	30568	11983	33808	2776	17788	10967	24863	12047	9540	38477	30365	7424	68121	10714	35864	151853	30427	20448	60332	38415	59102	30221	18044	22181	63447	31738	17551	10001	3068	12648	26227	33000	31034	6180
159	Bile acid	7alpha-Hydroxy-3-oxo-4-cholestenoate	HMDB0012458	C17337	map00120 Primary bile acid biosynthesis	2	82	-1.50356	M2	15429765	17432422	21783419	19716031	15851435	15275393	15070577	13157943	15028129	15705418	17300933	11313653	16051691	19230978	16028447	30243068	24379379	13390486	10813470	16823583	25217944	69212788	19404591	13623070	39603516	14406123	30163631	25052481	20144213	15194345	21186480	19201418	9231261	15175431	17999126	10913437	18968665	27706311	21142889	13148706
160	Bile acid	7alpha-Hydroxy-3-oxo-4-cholestenoate isomer			map00120 Primary bile acid biosynthesis	3	NA	-1.50356	M2	1838511	1848408	2452782	2436719	1572880	1877850	1875504	1890469	1951352	1940215	2070534	1441206	1948383	1950344	1966444	3193762	2499009	1474077	1223668	2049568	3066716	8893087	2454287	1687004	4895064	1648896	3530304	2998083	2534915	1871416	2177824	2440160	1118321	1786803	2126291	1150006	2367533	3364363	2499399	1704798
161	Bile acid	Chenodeoxycholic acid	HMDB0000518	C02528	map00120 Primary bile acid biosynthesis	1	90	-0.02588	M2	82914768	2107046	25695212	2053101	9064404	34203765	4279746	81042873	3637260	23882603	2470962	31442533	1157499	9544871	60305565	14817735	11571598	21093345	1085750	6885994	45086439	102095536	8049279	7118767	9653323	18986539	126038937	8568919	44334967	15008622	25568731	4831882	9279198	9583920	51661724	6040118	42272839	11081567	27213065	54192157
162	Bile acid	Chenodeoxycholic acid glycine conjugate	HMDB0000637	C05466	map00120 Primary bile acid biosynthesis	1	87	-1.14776	M2	184050151	31187740	159172024	11210126	6789806	195304851	143227832	93268612	39458691	27037772	8283148	35931624	4344447	62572188	264282995	75497844	34814984	37838090	109354051	65201173	47143441	143436018	83265016	31864817	54621078	51823912	49136029	11769724	95569817	26295857	219753284	191131617	29771433	36090402	141079630	11038371	57464176	56366103	104277637	93782243
163	Bile acid	Cholic acid	HMDB0000619	C00695	map00120 Primary bile acid biosynthesis	1	83	-1.11424	M2	10099928	351200	3339066	677542	2262325	18666386	1455822	6560686	952421	5588520	684820	2190286	350309	4893260	2745518	827881	2431282	16851125	443167	1251107	2658990	51264676	2250748	6775443	2414822	5451326	19645418	1272834	4438667	1696205	5600972	2635189	2179961	2720695	15844785	1247873	5896246	1769426	1794463	16473602
164	Bile acid	Deoxycholic acid	HMDB0000626	C04483	map00121 Secondary bile acid biosynthesis	1	90	-0.57183	M2	15284616	4898590	3108032	6062321	20299329	23607984	4299128	2913766	20812024	1968293	19646692	8574421	17558530	12190935	5780946	3209064	3647051	8456759	4269134	10552250	3340699	2964957	4381443	9972985	3032373	32403171	6959059	1884969	13310756	10990682	34625440	51306618	19629866	2407377	4554830	4815460	2351990	11993071	4944812	2661086
165	Bile acid	Deoxycholic acid glycine conjugate	HMDB0000631	C05464	Secondary Bile Acid Metabolism	1	93	-1.07969	M2	16731193	3232303	1951063	2821201	4767516	33959254	26848376	20384	57248829	12174	6068273	1596047	3828416	16889477	4750878	15881	1492910	4207281	18935451	22028049	32438	53872	6583485	9419190	199136	25803294	916412	4509	5850091	4698754	38988007	247819742	29726892	1469817	3332143	3121781	37975	14731019	4347813	178068
166	Bile acid	Deoxycholic acid isomer 1			map00121 Secondary bile acid biosynthesis	3	NA	-0.49384	M2	11196217	6919113	10684410	10987205	13601463	5217039	4317352	7120735	11931708	5493599	5436712	9089228	6008656	7498125	13803834	12137822	8811482	8190714	6084476	16186746	9450103	12933862	9011301	13222151	14589608	5951827	8170054	4819703	10528264	4133314	15625328	10560784	9024683	9352932	9868650	8429756	3301052	16200365	5659356	17737525
167	Bile acid	Deoxycholic acid isomer 2			map00122 Secondary bile acid biosynthesis	3	NA	-0.57183	M2	20913149	12278765	20418365	18356582	23126438	6392729	6264529	10568802	19150338	7745589	6620217	12250382	11728238	10024951	19834109	30437063	11641989	12028610	8468746	23973009	15817131	16041110	12404534	22894020	17521710	8595437	9711553	8081788	15370433	5615603	25368843	11349513	12208828	11582356	15379124	16359025	2209684	25748504	7740085	23998292
168	Bile acid	Deoxycholic acid isomer 3			map00123 Secondary bile acid biosynthesis	3	NA	-0.64983	M2	29998010	18582954	27858922	29336833	32946714	8126405	8202567	14340500	22724784	9938366	8449853	17530174	19607230	13688925	30542390	32834264	18220825	13572933	15005808	38599702	18652235	27651887	24577703	35016566	27446425	14090215	13139112	12440208	22169802	9786074	45008209	20496496	13350727	18727211	18454112	16484655	3900733	45581170	11036996	30279917
169	Bile acid	Glycochenodeoxycholate-3-sulfate	HMDB0002497		Secondary Bile Acid Metabolism	1	88	-1.36399	M2	3773700	4946245	2787428	3548948	1729511	3323997	7941183	8081485	8780335	2045309	1469058	5773791	964876	1532309	5005349	10770776	4082691	5237815	7387671	4631173	1495660	6655115	6119613	4215146	2068432	2173891	1278025	1135723	5590109	4698495	16899460	1982357	4450904	4167443	4748348	1973622	9635865	2869583	22492425	4703245
170	Bile acid	Glycocholic acid	HMDB0000138	C01921	map00120 Primary bile acid biosynthesis	1	88	-1.71364	M2	6235025	2575378	25829222	2627058	1676515	40247819	30972147	4603312	14119180	6859573	3197443	1609554	572919	6004819	11305430	8140126	6562540	5934297	30521048	6617930	1514788	49587101	17746928	2969789	4531693	9641948	2578345	2642174	10479409	3569331	14816361	111649414	7072066	11868282	25578050	2617954	9703256	7740562	17494934	12666481
171	Bile acid	Glycodeoxycholate-3-sulfate			Secondary Bile Acid Metabolism	1	88	-1.36399	M2	1407527	4330931	107454	3062068	2522118	1320386	3349312	2493	25947517	1190	2666999	522161	2185252	1416125	437889	1190	472035	2326500	2127655	5028215	1190	1190	1373664	4941392	23487	3953123	80813	1190	1103634	3186742	6479843	3370367	9412274	540556	381443	1132836	2381	1145408	2784430	9893
172	Bile acid	Glycohyocholic acid	HMDB0240607		Bile acid metabolism	1	88	-1.91082	M2	1495900	454065	849761	178482	129161	662192	999797	698079	1752115	128679	100469	392066	35832	188420	966487	2641879	592415	149925	1485244	591675	2148004	619734	326074	529645	100757	373636	217533	142039	564721	379284	1279819	154814	826102	497753	530209	289699	287580	457861	1343775	841877
173	Bile acid	Glycoursodeoxycholate-3-sulfate	HMDB0002409		Secondary Bile Acid Metabolism	1	88	-1.47953	M2	2439788	3791159	7568547	3488910	1617230	4383804	3302608	14105580	1219410	2538104	368511	11001112	801168	506938	4660512	30006562	1390490	1661976	2858457	1700144	18113925	1277769	2493575	2525999	245705	922753	2126587	7580995	3187296	2712850	4952620	992412	4200109	1383575	8186890	1676662	16471229	1268157	18361998	1187579
174	Bile acid	Glycoursodeoxycholic acid	HMDB0000708		Secondary Bile Acid Metabolism	1	86	-1.14776	M2	29695329	3896917	70117973	1800861	1381392	16923941	9897334	17138886	3239187	3668813	348000	14263893	975316	2849905	41326750	84080666	3037339	1380103	13603736	5307920	59796480	1544259	2750564	4219318	520580	3980413	4941115	13032016	9345867	3592741	16347028	7252013	6604064	1951522	25466110	1960050	15570497	5176222	9462073	2890697
175	Bile acid	Hyocholic acid	HMDB0000760		Secondary Bile Acid Metabolism	1	90	-0.58973	M2	1301908	304124	778812	518503	706014	1076941	243537	1723943	785161	420361	271951	1157470	123716	474560	896921	1036861	476516	937825	255299	604482	7507227	1643190	345985	888457	214333	338399	1063733	421808	834053	462345	1249807	334869	1120229	366221	1212454	594152	1256252	245633	858674	1537593
176	Bile acid	Hyodeoxycholic acid	HMDB0000733		Secondary Bile Acid Metabolism	1	88	-0.57183	M2	6316009	2069749	18008445	1154649	3930358	5352640	1616941	32996694	830901	23534364	2490041	33960111	1054358	1446223	18668219	28953238	1365738	2941398	281321	5012789	24815479	60170547	1610300	670628	2407481	15834320	2814619	21569977	35164357	10538895	8647005	2469615	2938418	4560381	7000027	2190424	13441771	2160951	9763404	10823590
177	Bile acid	Isodeoxycholic acid	HMDB0002536	C17661	Secondary Bile Acid Metabolism	1	90	-0.64983	M2	24040476	15097257	21126550	32770917	30570282	11959008	6744648	12930014	17725162	7647940	8574908	12750546	13601509	10014662	32105367	43248054	16645423	10864923	12138655	30470907	26373956	24084257	17196069	36283562	25083071	7996145	16621485	8856569	21363044	10582892	36610676	12140123	15031831	18025033	17402627	21922911	4177833	34516187	9070736	28908478
178	Bile acid	Isoursodeoxycholic acid	HMDB0000686	C17662	map00121 Secondary bile acid biosynthesis	1	86	-0.72782	M2	7136620	6238907	65965340	4979947	4655592	7960274	1507805	14009759	830988	12756576	1989716	53863837	5863625	1577437	37376332	132494366	740417	887434	1827180	4704586	128940322	32905514	952582	1497691	546439	6861343	2061631	112078936	8351757	9358024	5516533	4671825	6795501	1256550	14159657	1496427	13289497	2845385	3624897	2110302
179	Bile acid	Lithocholic acid glycine conjugate	HMDB0000698	C15557	Secondary Bile Acid Metabolism	1	90	-2.35227	M2	17566	45066	17566	52725	35133	575651	756257	17566	66233	17566	711192	17566	430662	322244	17566	17566	17566	17566	580051	192005	17566	17566	17566	59761	17566	1314851	17566	17566	17566	17566	3633810	379755	93848	17566	17566	17566	17566	285513	17566	17566
180	Bile acid	Sulfolithocholylglycine	HMDB0002639	C11301	Secondary Bile Acid Metabolism	1	93	-1.57274	M2	1483846	9054869	179515	6802063	19964599	4092528	24389870	217054	98680820	81362	28839996	3988980	15708829	7327087	2549630	342744	490039	2869398	23252101	37012390	45973	96684	2535289	13122598	161282	16121767	260319	68135	5985191	6879376	27997855	20292045	29314658	843207	327523	7178066	162148	20525511	1513189	213409
181	Bile acid	Taurochenodesoxycholic acid	HMDB0000951	C05465	map00120 Primary bile acid biosynthesis	1	86	-0.83787	M2	7398093	1279833	4047246	412432	332752	7639346	3383397	3840523	1759883	1305076	445936	856480	150110	1400235	5357754	2433236	700450	1918583	4823786	3726749	794951	3307858	5604301	965378	1560355	2012084	598511	675673	4906702	1227965	4716886	16811847	565718	1907607	7403246	330941	1350357	2896250	12424483	2764137
182	Bile acid	Taurocholic acid	HMDB0000036	C05122	map00120 Primary bile acid biosynthesis	1	86	-0.90311	M2	298721	181845	1401287	108362	92469	1791423	1527416	223313	597404	504863	202031	105894	2263	394637	277467	261681	234602	685262	1622006	291055	7860	1207462	1326200	90510	219578	407488	15496	121764	487989	310954	797423	11406230	172948	1001192	2115330	119837	394391	386536	2647602	429124
183	Bile acid	Taurodeoxycholic acid	HMDB0000896	C05463	Secondary Bile Acid Metabolism	1	88	-0.96036	M2	1004144	295846	60391	94762	217409	1406942	988561	3777	3048649	1506	354935	45744	152581	583825	124936	1506	43600	502246	1739999	1551072	1506	3300	623790	382319	14404	1481426	3869	3013	468666	386976	1206633	20596075	571417	98270	230311	137634	1506	1123848	773878	4555
184	Bile acid	Taurolithocholic acid 3-sulfate	HMDB0002580	C03642	map04976 Bile secretion	1	89	-2.12875	M2	2826	41198	997	997	72652	11061	58745	997	362513	2421	71012	9102	29721	36255	997	997	997	12152	188249	151462	997	997	997	48853	997	71067	997	997	23290	55334	66537	67233	34168	997	997	13693	997	87770	9292	997
185	Bile acid	Tauroursodeoxycholic acid	HMDB0000874		Secondary Bile Acid Metabolism	1	85	0.54014	M2	363569	32043	587344	2663	1331	218237	57468	172827	23701	1331	1331	66069	1331	9008	284275	596242	1331	3526	231050	68508	285190	1331	52604	15801	1331	41362	2898	146056	18068	27249	69889	245483	10083	1331	441044	2800	136760	43823	214935	24417
186	Bile acid	Ursocholic acid+Alpha-Muricholic acid+Beta-Muricholic acid	HMDB0000917+HMDB0000506+HMDB0000415	C17644+C17647+C17726	map00121 Secondary bile acid biosynthesis	1	83	-1.11424	M2	224627	124041	636578	89155	82957	157806	11070	367589	134475	337750	46194	400195	121279	26302	226930	1038640	46239	41691	76894	210340	1281567	679885	10701	442436	19991	58965	173386	1752002	112837	72666	164012	39615	80664	34083	243129	166847	362974	196584	90452	185010
187	Bile acid	Ursodeoxycholic acid	HMDB0000946	C07880	map00121 Secondary bile acid biosynthesis	1	89	-0.64983	M2	11605177	886392	15305686	337513	1991056	4593256	351739	8271824	335143	3199461	437840	10498541	797249	554878	10875327	18801822	1242800	535033	118926	817042	34221108	629126	594802	1001991	175545	1335972	7793162	15484874	4152024	2768613	3016080	1440620	2012747	335426	10760425	696573	8693637	1270405	2070210	1085961
188	Carbohydrate	1,5-Anhydrosorbitol	HMDB0002712	C07326	validated marker of short-term glycemic control	1	96	0.4863	M2	100746757	15697178	38219427	34895366	111848873	425836040	108112698	118031679	33925778	92403599	50411906	140310752	44625893	267038745	23875385	167882119	165320354	105443798	229966431	194680958	231997501	82090911	115259646	68130041	134856146	186698092	82444329	318247038	97652931	24949907	17226992	323104569	124714028	17962463	95350829	29568898	48180566	176690640	45526701	77157521
189	Carbohydrate	Gluconic acid	HMDB0000625	C00257	map00030 Pentose phosphate pathway	1	90	-0.80593	M2	2583498	5589679	7227228	4224005	4566294	2348251	5098732	5349935	6647942	7382635	3284499	5324895	8783969	5912960	4307946	3973126	3940002	5409597	3793601	7224487	3772228	6761053	4348493	6339855	3768749	3150974	3896772	5492514	4761663	7993835	4750359	6342435	7159728	9464990	4524938	3292776	5053851	6347587	5076133	5037983
190	Carbohydrate	Gluconolactone	HMDB0000150	C00198	map00030 Pentose phosphate pathway	1	90	0.46657	M2	3039524	3967957	6023343	4601211	4142034	3332832	3006330	3298973	4600578	5409593	4976654	5051140	5626927	2913738	4596278	3868245	4337228	4355393	3053194	6141341	3880891	4057682	2861199	4283025	2460869	3417938	3876884	4293315	4010498	5057290	7198800	3536895	4832207	7262388	3440247	4434787	4681813	3483846	4147756	5048355
191	Carbohydrate	Glucose+myo-Inositol	HMDB0000122+HMDB0000211	C00031+C00137	map00010 Glycolysis/Gluconeogenesis, map00052 Galactose metabolism	1	93	0.66257	M2	118064661	138090736	212774443	152950087	170003334	106211967	137932706	132879459	172987712	202899871	191459604	179806807	208208358	149333426	185445147	144396167	171694382	178892881	97351375	222741023	128407317	140118785	109949327	165902858	118315161	141960543	152200626	142041399	180481500	209102950	241816281	137952323	185486515	315575816	127908695	149806730	168348684	125023218	166406726	177645732
192	Carbohydrate	Glucuronic acid	HMDB0000127	C00191	map00040 Pentose and glucuronate interconversions	1	89	-1.39625	M2	895266	1079787	1221125	1028587	943351	560988	1110566	776278	2178394	1421101	833019	2525648	809883	1552441	1320439	1249043	1152616	1808964	965208	1367384	1105773	1636795	995021	1822961	1245395	1127651	688566	1764814	1615826	1981825	1882393	968756	1385434	1386121	1573761	968129	1501355	1675412	1781384	798233
193	Carbohydrate	Glycerol 3-phosphate	HMDB0000126	C00093	map00561 Glycerolipid metabolism	1	80	1.38927	M2	170168	112489	306482	233965	154711	145935	178758	64617	216671	400674	400732	351359	246363	275288	501104	503847	356124	209891	217787	241475	307364	48048	243998	198654	126042	457020	446771	220787	224824	268706	129166	107000	256206	75417	33244	158753	384369	378096	220086	205918
194	Carbohydrate	Mannitol+Sorbitol	HMDB0000765+HMDB0000247	C00392+C00794	map00051 Fructose and mannose metabolism	1	90	-0.07275	M2	535359	917155	973568	422924	911792	330219	1857659	370874	551155	840974	428904	792097	605185	636552	509971	977544	707156	645769	191103	446202	701239	918943	292330	430331	551783	796826	2979791	1107039	461426	882930	1311135	476047	723262	1012090	495967	712140	1113686	653652	524360	654948
195	Carbohydrate	N-Acetylglucosamine sulfate			map00520 Amino sugar and nucleotide sugar metabolism	3	NA	-1.35815	M2	108208	320840	116465	105271	138202	177244	142615	413784	158211	2809	108855	102692	263037	83302	89635	209108	39952	80079	32027	141675	197888	114890	181025	2803	251542	128092	42643	5555	153441	33184	164406	279112	134971	22965	157694	70450	66157	213562	84741	25128
196	Carbohydrate	Ribonic acid+Xylonate	HMDB0000867+HMDB0060256	C01685+C05411	map00040 Pentose and glucuronate interconversions	1	89	-1.99578	M2	4474935	6729988	4932335	5221325	8647754	6008286	5943524	4356489	19422908	8152087	6661102	15434894	8537283	15191624	5138037	11053542	4783235	7263868	7648338	13808481	9290672	7781972	6748108	8250453	3980886	4751913	3156767	13581105	7250980	6670581	4153436	5570927	6018586	5151431	7330755	717233	7700035	13580404	13485261	8303464
197	Carbohydrate	Ribose	HMDB0000283	C00121	map00030 Pentose phosphate pathway	1	89	1.21165	M2	12868855	16697217	29623888	19727848	22390594	12956210	14449806	17045206	18585713	24584364	22342800	19796169	26107235	16639253	20798529	18646250	21076658	22666672	11697195	26926784	13707805	16869338	13137275	20078808	12783535	15958569	19976589	17601085	21803655	24818975	27946236	16530411	22479131	36045913	14368569	17091784	20727474	14430096	22449186	21944059
198	Drug	4-Formylaminoantipyrine	HMDB0246429		Anti-inflammatory	2	90	-0.20805	M1	25530	17709	17336	5666	25809	53493	21355	11356	35603	11329	12149	111390	70249	18158	26495	26858	36871	13139	4590	7322	37635	6692	36408	27670	51536	25716	11778	1569164	19385	15616	10321	16705	34999	19638	11344	27888	16798	36753	9116	4845
199	Drug	Acetaminophen	HMDB0001859	C06804	Anti-inflammatory	1	92	1.65592	M1	419042	94405	140266	217242	357310	337166	218099	361974	187088	119715	246726	212784	328888	253766	316313	235975	367046	237198	1367241	210672	312565	220915	748518	3619369	377544	671955	261905	278680	341589	800273	264815	308787	459009	409615	183869	152890	353805	429434	552121	139538835
200	Drug	Aminophenazone	HMDB0015493	C07539	anti-inflammatory	1	91	-0.92152	M1	41424	38572	33145	11225	131400	82225	61042	77264	139432	34945	30565	71814	40723	23634	91830	65271	22484	38603	33581	30507	29128	18536	77384	52187	16074	30337	26484	14668	4929	42002	18634	25978	29226	34927	26842	40390	28128	32240	13050	16653
201	Drug	Aspirin	HMDB0001879	C01405	antipyretic-analgesia	1	91	-0.20875	M2	6383923	6084026	6409545	6128824	7609648	6239134	6469987	5236417	6874746	6432073	6429546	4882761	6565070	6940301	7373719	6990159	6827417	5459217	6614221	6063773	4991174	4568747	6650387	6820403	5602232	6214476	6201870	5941075	7200821	5963426	7972859	6231377	6097514	8461010	6774296	6053456	6578426	7427177	4299142	6871725
202	Drug	EDTA	HMDB0015109	C00284	chelating-agent	1	89	-1.52267	M2	14863381802	12273573689	14500867558	14371324413	12720940251	18929986539	11597932144	11175851799	9602099485	10642112899	12069140195	9206657842	11301527435	9614935393	13778549108	12897984786	12401662294	9706941589	11927894775	10781142611	14392299553	10491040394	9785532778	9371537820	13239422236	14079038209	13583517649	11526520617	11817800405	10445630207	17844352188	13750455365	12741358869	11544367776	10060749389	13556030247	11823743125	10051603300	8816629319	11565374354
203	Drug	Gabapentin	HMDB0005015		Antiepileptic	1	90	-0.53635	M1	184863	160610	118938	158941	85026	48811	144213	320022	60846	100964	148078	240904	185374	129135	79050	269666	140608	95303	139979	115595	95397	124934	246750	212185	269486	308837	59045	191123	461256	316984	282380	278965	139925	405353	45396	85206	146314	213078	50210	178328
204	Drug	Metoprol	HMDB0001932	C07202	Cardiovascular system drug	2	82	-1.08249	M1	5456	3928	24681	62041	11201	80291	33272	1	4187	15932	28717	27740	20502	16772	91601	40559375	110376	97257	1	10433	5231	7094	9986	20645	4427	9841	13724	30966	5626	4986	13243	1	10623	34800	12135	28461	5059	1	5954	1
205	Drug	Valsartan	HMDB0014323		Antihypertensive	1	92	-0.29366	M1	1	7228	1	11137	5382	5399	5458	1	40446	18582	4275	1	14616	5300	6931	1	1	5067	1	13114	11236	927322247	1	1	4797	6117	1	1	6370	1	1	1	23155	6858	6324	1	1	9563	5443	7129
206	Exogenous chemical	2-Piperidinone	HMDB0011749		Marker of diabetic retinopathy	1	92	-0.21649	M1	245985567	384508466	157342996	197688711	120199428	252195329	149371622	445145220	37802005	31268962	102813481	36315929	63831782	281124611	166720518	460514817	69720360	114745126	656105606	61881236	360752195	154756782	153223259	193535887	67096022	160092309	367835846	812939058	434315190	195497851	884971529	93824022	175608326	110170786	319904323	192720632	295666582	436081097	293353135	755268801
207	Exogenous chemical	2-tert Butylhydroquinone sulfate			Human Chemical Exposome, Food Preservative	3	NA	-1.30895	M2	438412	2695117	7122299	40052	2478349	1541499	2074268	15896727	530633	447711	1311754	25681	1243833	2873741	1195773	158242	214438	967366	473626	40104	719186	195118	9129647	1642343	152403	553565	2375308	1510106	253505	7522152	356289	523562	6408488	6206813	2297837	1	119686	55230	760469	263848
208	Exogenous chemical	3-(3-Hydroxyphenyl)propionic acid	HMDB0000375		Benzoate Metabolism	1	89	-0.89358	M2	661720	112479	174809	5686162	52890	137613	175529	143228	1664720	264866	152059	6041967	178793	638780	222164	639440	66080	120083	92506	1655606	726646	21502	258646	5684	51975	340588	73163	95152	537190	186452	150908	1700307	146433	47792	169651	275966	209089	762894	176243	786645
209	Exogenous chemical	3-Hydroxypyridine sulfate	HMDB0240652		Arylsulfate metabolism	2	90	-1.41149	M2	400238	96917	126772	460293	254399	1681764	693316	6672	3187624	482970	325074	59155	197168	66813	2293346	370710	96610	263454	1	210308	161436	525274	73010	775177	520596	414690	3151087	38426	1183657	19238	6747260	18656800	134211	170280	33516	113075	30053	123292	9720	5520
210	Exogenous chemical	4-Hydroxychlorothalonil	HMDB0240624		Human Chemical Exposome, Fungicide chlorothalonil metabolite	1	80	-0.98622	M2	21945437	13032975	22629840	27347715	16878417	12516459	4294011	6899244	25681492	18385322	20123470	11999973	10565118	15301092	6704736	20865121	12788263	10825089	16000538	22556336	16823384	6990815	19829460	6958791	15881772	13066098	8841531	10879102	14816185	10240914	24079473	29392425	12666024	11670044	4370517	6244106	2932799	6443270	20934243	6670098
211	Exogenous chemical	Benzeneacetamide-4-O-sulphate	HMDB0059994		Arylsulfate metabolism	2	90	-0.95848	M2	71879	38488	105235	177324	129955	139120	160412	177906	1898828	53634	76039	72295	2024767	84246	162694	86235	123671	148029	31290	406973	64075	32244	64397	731780	158013	79951	93587	23721	380059	37687	132286	534856	129627	92967	140912	148920	80680	212543	2464	28631
212	Exogenous chemical	Bromide	HMDB0002500	C01324	Human Chemical Exposome, Halogen exposure	1	85	-0.28781	M2	7958	31787	12690	6747	3808	37766	2246	5440	1147	46497	29547	72431	1236	12177	1406	1	1432	38916	17356	4149	18589	5968	11859	27046	1077	2401	20778	15604	2573	31501	46883	7314	18486	1082	21956	9659	39341	23472	2668	64566
213	Exogenous chemical	Cotinine	HMDB0001046		Nicotine Metabolism Pathway, (Smoking marker)	1	86	-1.24073	M1	963563	881807	1766549	84936191	309941	542449	1104569	1149562	415151	201593	390290	534247	1327211	2024370	286255455	105780116	693499	737435	1080955	339035	279355	307387	895413	665641	77925897	2388898	230522692	2394195	383472088	429510	117191940	380845	991978	1524680	595354	486984	1066186	1312364	493976	821246
214	Exogenous chemical	Decaethylene Glycol(PEG-10)	CID141764143		polyethylene glycol	2	90	-1.07016	M1	42914565	38769192	43774519	42118433	42760756	39441052	37074394	42708584	39307519	40850329	38211111	44724576	43189473	39445111	37986724	38971287	38347115	39709191	40029929	40032856	39892116	40349086	36903911	42359050	37949136	39812143	39217977	40107291	38775468	39517179	35850887	39622977	38320841	37634673	39924071	38872531	40883908	39249183	63530938	40040104
215	Exogenous chemical	Dodecaethylene glycol(PEG-12)	CHEBI39524		polyethylene glycol	2	92	2.08239	M1	3028897	2722629	3124476	2772786	2767285	2830471	2892312	2844362	2788323	2775729	2925407	3355911	3568645	2776786	2747087	2964178	2856294	2889196	2802738	2765002	2711397	2796580	2982042	3116993	3048822	3140123	2918484	2947102	2708353	2838747	2737591	2958187	2840863	2778479	2712248	2997307	2983702	2830525	3752177	2826562
216	Exogenous chemical	Ethylparaben sufate	HMDB0240706		Human Chemical Exposome, Food Preservative	2	90	-1.00678	M2	4344216	44088	40072	451393	539139	169815	14969	641593	48855	126104	336968	1201899	6739808	9856155	5599698	67208	2622174	8909449	76301	45283	3685357	1602439	86926	79243	84329337	960914	61681	1104738	434007	27519	474659	870566	213019	344720	21533729	77109	23385	60769	17299399	33366
217	Exogenous chemical	Heptaethylene Glycol(PEG-7)	HMDB0061835		polyethylene glycol	1	96	-1.64008	M1	74506730	68175772	78408013	72790389	75591592	70898641	68026411	75104194	68573491	74282840	68879027	76875422	76234997	70278412	66816635	72077011	69469399	71000875	68585199	71685235	71187493	71902924	67233563	73615122	72101381	68607497	68606628	72041396	72175591	71825715	68534026	69610345	69988219	65680939	71760391	70962785	72358857	67696519	108157826	67866484
218	Exogenous chemical	Hydroxycotinine	HMDB0001390		Nicotine Metabolism Pathway, (Smoking marker)	1	90	-0.30205	M1	198017	696163	1114232	11044223	154991	83833	712223	123421	285486	165121	294222	437377	710355	835115	83658464	30954260	582933	91606	510406	390523	647747	490091	101608	296081	6212311	873072	14426185	1320797	103408923	407641	3631314	475777	726148	451803	234974	292523	609231	557280	390820	375247
219	Exogenous chemical	Methyl-4-hydroxybenzoate sulfate	HMDB0168668		Benzoate Metabolism	2	85	-1.15781	M2	411962	31067071	3874601	9073988	3808795	218125	274729	591716	1759536	15605881	24396039	59662792	206046	14924787	501635	2618440	3963700	10655712	1311557	11518737	5939621	6713872	10718311	3387328	2149806	31669949	154884	139157039	302705	4428707	576531	13504278	121572	45650458	450096	908436	334892	3836007	89348441	4807263
220	Exogenous chemical	Monoethylhexyl phthalic acid	HMDB0013248	C03343	Human Chemical Exposome, Plasticizer	1	91	-1.31686	M2	1102235	554673	1226319	623785	564713	991915	588879	703724	483097	753814	480647	601608	520754	524371	524484	488942	503115	517516	485687	466532	476428	591307	478611	562596	490658	536670	539644	576254	507414	491850	612574	757194	507523	501926	585159	526464	927590	463199	648785	507902
221	Exogenous chemical	N-methylpyrrolidin-2-one	CHEBI7307		Human Chemical Exposome	2	98	-1.43627	M1	67231461	68054841	75144881	70608125	54094781	59973448	59645724	45438065	48881178	59584757	75764890	70836959	94490552	59606689	85029751	65665726	75368028	47881973	57228841	50927917	42708430	52958180	78828561	73584159	95914060	89999578	68502138	51164752	58542549	58290273	42608466	60512645	49527418	70603669	28799745	94457954	90357985	75952458	61466068	50069716
222	Exogenous chemical	Octaethylene glycol(PEG-8)	HMDB0094680		polyethylene glycol	2	95	-2.09683	M1	86273248	82379782	90339043	85096395	82810038	83351445	79391574	88585967	78314109	82361713	80397841	85537064	85352270	81057226	78270906	79632010	78976514	83905689	79933381	83993713	80010646	84007317	76342284	84932151	77217682	82504855	81968404	81391020	80897668	79521251	75905916	81691096	80907476	79855329	83193235	82649808	80658546	80772143	134679727	79105205
223	Exogenous chemical	Perfluorooctanesulfonic acid isomer			Human Chemical Exposome, Perfluorochemical	2	80	-0.94495	M2	10778253	15855854	8346745	26238533	9173459	3073364	2718305	2085037	5059128	4282576	4429167	3417429	8824549	11176404	7126078	12137335	6008353	3809535	6436782	56715966	7648148	1943176	7900314	34141560	5579518	11910260	3326040	3433793	10732191	22166265	4642749	26348079	11544373	15139404	8910729	3863340	3658327	4852706	2553825	2352755
224	Exogenous chemical	Perfluorooctanesulfonic acid(PFOS)	HMDB0059586		Human Chemical Exposome, Perfluorochemical	1	95	-1.00612	M2	42012379	34476465	20026624	38164260	24452569	10876874	7151972	6385516	17110419	17146532	17949108	18392029	12361770	49086780	14032219	32885267	19335327	23336132	13173815	28569038	13573382	3897221	19840464	71509367	10636304	40057052	10099049	7542299	32946065	91523020	9493399	80553801	23178464	25367963	23270370	6275975	7753373	14593958	8988166	5957875
225	Exogenous chemical	Perfluorooctanoic acid(PFOA)	HMDB0059587		Human Chemical Exposome, Perfluorochemical	1	89	-1.03297	M2	11091858	7943606	8860502	27661602	10600378	5822136	5876945	4532209	4007121	11046012	6428622	10963418	6303924	14014580	29217919	15991985	10023771	27150889	14185853	8607061	10033363	5177317	13577976	11932592	7413844	26411056	17954072	6989739	14619978	90710016	7788448	78080422	8128573	35107388	10868845	6332561	8371340	5562765	8770985	5192731
226	Exogenous chemical	Propylparaben sulfate	HMDB0240718		Human Chemical Exposome, Food Preservative metabolite	2	90	-1.40227	M2	1	718134	711450	12652	1	1	1	1	181378	1614343	1	7076917	1	1	1	123005	286537	2098795	1	2231443	561827	1	2651	1	35500	664507	1	11045169	1	1	7180	543119	1	1	11001	312451	1	1148861	2358117	2479720
227	Exogenous chemical	Tetradecaethylene glycol(PEG-14)	CHEBI44791		polyethylene glycol	1	87	-1.62573	M1	1967945	1636750	2139042	1889257	1685832	1767603	1614528	1716069	1558987	1743307	1534446	2126046	2067737	1602400	1566422	1550721	1572886	1618323	1575410	1643284	1597316	1731345	1566605	1909114	1597605	1669267	1593205	1558107	1455615	1575895	1375985	1714706	1495952	1573803	1668006	1679049	1753354	1625423	1916726	1531179
228	Exogenous chemical	Tetraethylene glycol(PEG-4)	HMDB0094708		polyethylene glycol	1	88	0.13551	M1	31221018	20466549	28272393	22924841	20006635	20726704	16425000	16068851	18661417	19562992	20672873	28965536	23630514	21644467	24187791	28415275	19004117	22389510	21860446	15644482	16273018	17917975	21420337	26922612	32510998	22346386	22420892	19947340	22298527	21423419	22695260	19182955	17523292	19352916	17557343	25692702	28395190	24708293	23161896	19289625
229	Fatty acid	12,13-DHOME	HMDB0004705	C14829	map00591 Linoleic acid metabolism	2	93	-0.76716	M2	583836	172562	614622	266331	426528	603633	695234	426307	506825	388003	303924	688842	481787	729995	428361	340218	376387	404592	328613	529657	672835	611651	290740	331046	605780	420404	442722	634741	326755	535138	1924959	354893	822622	449768	322852	928062	574987	399589	2518650	471541
230	Fatty acid	12-HETE	HMDB0006111	C14777	map00590 Arachidonic acid metabolism	1	90	-1.32348	M2	44692	63573	86969	121563	147624	46159	90861	168348	71046	99873	82241	137134	48143	82450	404469	75602	80892	98087	63311	136251	97456	76141	140805	252368	116535	179533	121949	99532	88731	69744	84210	205898	249913	198353	194522	184008	88368	61469	224575	35165
231	Fatty acid	12-Hydroxystearic acid	HMDB0061706		Long Chain Fatty Acid, Monohydroxylated	1	92	-1.57887	M2	1349156	956142	1664966	896977	1428950	2101069	1176548	1653897	1067989	1277328	1285056	1124633	1388729	2069674	973203	989305	1114559	1674241	1156001	1500200	2654190	1862623	1479355	998108	1055523	1045864	1026596	1115569	1102462	1219188	1684616	1203471	1779948	1052207	888902	1246002	1865653	1197331	1466396	1023274
232	Fatty acid	13-HODE	HMDB0061708	C14762	map00591 Linoleic acid metabolism	2	93	-1.6378	M2	4300544	2798787	3355369	2328462	3738291	2634529	4410789	2904617	2804095	3461133	3181737	6696727	2972445	3128470	2236205	2176884	1813305	2475347	2184670	2414272	3085586	2793668	2445697	3688485	3006668	2197646	2283014	2056658	1829464	2258898	4215987	2450978	2975510	2121482	2435511	3371464	2701380	2813724	4588623	2128605
233	Fatty acid	13-Hydroperoxylinolenic acid	HMDB0301803	C04785	map00592 alpha-Linolenic acid metabolism	2	77	-0.71415	M2	3569533	7113992	10334351	6610226	3640781	3314451	4236657	3559110	28729254	2353274	2942928	6400404	10135137	1765285	5144045	4656330	2067413	6436759	21762180	5858053	5152848	2594113	3139561	3656740	5323322	3248333	3510419	3277740	7395590	4098273	5138771	8062230	8289583	3077347	5973760	3377302	2555479	3776717	2959298	3521702
234	Fatty acid	14-Hydroxymyristic acid(FFA(14:0-OH)	CHEBI77168		Medium Chain Fatty Acid, Monohydroxylated	1	89	-1.09244	M2	536713	591476	484661	616356	667547	658911	628227	514061	1021479	716723	665718	692793	670522	634885	766753	611234	699515	657707	716158	651690	635139	523961	671686	653804	732885	604914	584224	721861	745264	708898	672187	533427	552564	628388	559625	642369	680408	597739	594096	729445
235	Fatty acid	15,16-DiHODE	HMDB0010208		Linoleic acid metabolism	2	80	-0.6918	M2	1183091	667813	1643700	797752	2504800	1850115	724783	1014375	1105750	893248	778652	1790683	589796	1349146	1084085	1083734	1552774	991052	656433	837667	1393775	2350463	454072	624918	2129309	986327	1124077	1575703	1488494	2394715	6316896	731229	4403681	1389657	1195751	2168425	1838515	724269	1484235	1905409
236	Fatty acid	15-HETE	HMDB0003876	C04742	map00590 Arachidonic acid metabolism	2	78	-1.70587	M2	49338	86901	110893	65888	96770	67085	46068	89141	89085	68539	82803	61813	65411	93992	128853	65042	49049	59242	53352	74246	120853	61271	60336	76872	135346	75967	47011	56031	123359	66629	97218	108525	68323	115375	84730	91079	64182	110731	59638	65490
237	Fatty acid	16-Hydroxyhexadecanoic acid	HMDB0006294		Long Chain Fatty Acid, Monohydroxylated	1	85	-0.99511	M2	4844414	5474409	4991379	5479605	6583779	6271011	5471585	4779984	9597002	6024682	5516820	6096508	5576206	5755155	7660614	5048055	5871218	7121532	5439395	6899593	8877123	5382719	5577023	5283802	7362009	5629411	5275432	6365664	6062221	6038659	7231836	5279008	6074915	5300576	4680202	6477998	6602006	5192009	5686906	6395196
238	Fatty acid	2-Amino-5-methylhexanoic acid	CID220783		Medium-Chain Fatty Acid, Amino	1	87	0.79238	M1	5856568	3455043	9004522	2379045	5704839	3451279	1896839	2772328	2808837	2641430	2811273	3570107	3614205	3446444	4661566	4119415	1863093	3036930	2551503	8098397	2737252	8098793	3875420	6309442	3561627	2593496	5075480	2510494	3296415	2896354	3829957	3511659	4192269	3914636	2785368	3647277	2985299	6744416	2535860	3720366
239	Fatty acid	2-Aminoheptanoic acid	HMDB0094649		Medium-Chain Fatty Acid, Amino	1	90	0.06139	M1	18538218	5054190	23487925	6431617	5381943	10211337	6780911	10457279	5718000	8745692	5035331	18323095	6246350	9866072	13037030	9760637	8180768	10873736	10618541	15620551	9090521	17962530	20315972	10904339	21737967	10463600	9084223	3672939	7064787	13725763	16617744	9853177	16164394	12350311	6745385	33293626	10811501	12462669	10953819	13276569
240	Fatty acid	2-Aminooctanoic acid	HMDB0000991		Medium-Chain Fatty Acid, Amino	1	89	0.09047	M1	25542829	11633120	21732128	24434627	11797445	17437859	7665035	12847548	13242226	17536756	13701401	35890354	16378595	15557187	25082911	12711723	20241038	11542685	20103196	27505648	17115772	34634504	25091801	36304224	27482835	15066594	8073565	20061209	32139864	49688589	47409139	23163033	33783972	32896486	8715466	44664404	12824907	51881021	26104606	15281066
241	Fatty acid	2-Hydroxycapric acid(FFA(10:0-OH)	HMDB0094656		Medium Chain Fatty Acid, Monohydroxylated	1	95	-0.06995	M2	3268020	1362108	1935950	2332682	1020303	1063669	5575530	2916136	1286781	1254852	1497491	2401507	1245832	1189490	1151167	929189	1611102	1436024	3905952	1509890	2618258	3232371	1261653	1328535	1323099	8538975	1110629	2412796	2528019	2577272	7423851	1611354	2350523	1823816	1720889	1614414	1315919	1966574	2327751	3201289
242	Fatty acid	2-Hydroxycaproic acid	HMDB0001624		Short Chain Fatty Acid, Monohydroxylated	1	89	1.47798	M2	3943982	5211154	5559765	6599432	5405578	4464736	5999530	3574839	6055042	5451722	10006047	6170098	3596382	6922477	6774399	3663510	8309460	9574322	4815248	5391502	4277887	5787022	4562909	4830348	5052955	14220216	5570140	3936228	6613122	7471760	9010125	6622907	5545614	11548903	5833138	4896283	5280905	3277271	6274159	4120252
243	Fatty acid	2-Hydroxydodecanoic acid	HMDB0245154		Medium Chain Fatty Fcid, Monohydroxylated	2	86	-0.93147	M2	806422	573649	589620	733380	1248847	636538	797095	863494	966656	630697	516544	792647	417247	711044	703887	479758	653908	707610	634309	873683	795836	876407	560335	973634	640710	580689	558665	581034	600408	611804	1195890	747842	550588	606657	949853	704129	678871	771543	619522	765896
244	Fatty acid	2-Hydroxyhexadecanoic acid	HMDB0031057		Long Chain Fatty Acid, Monohydroxylated	1	90	-0.8826	M2	99494361	92642879	88535159	104840675	99450265	74140620	68232082	108229170	147866341	77371068	83395326	104894881	101644201	106308151	103090656	104713288	69607228	101820576	75291516	117438781	149060864	111475189	92012835	99412289	93838573	79326872	83227589	101423024	100733463	90666928	90530017	101636840	92808104	91411305	93401216	85935453	98248676	109696587	73291198	89874684
245	Fatty acid	2-Hydroxymyristic acid(FFA(14:0-OH)	HMDB0002261		Medium Chain Fatty Acid, Monohydroxylated	1	89	-1.28067	M2	2616647	2413736	2061468	2108792	1996891	1730233	1688238	2343674	2312767	1733890	1776124	2333211	3129373	2691844	1879667	2459706	1681848	2172213	1574377	2352262	3343390	2148443	1724338	1906358	2427799	1962097	1604327	2421175	1808767	1776549	2144848	2231070	2332553	2122416	1846303	2220511	2988175	2014941	1712790	2011311
246	Fatty acid	2-Hydroxyoctanoic acid(FFA(8:0-OH)	HMDB0000711		Medium Chain Fatty Acid, Monohydroxylated	1	84	0.99923	M2	1537306	468900	1023651	696281	470075	639208	1105330	681588	372496	688883	536622	2026879	396432	1314714	716983	276572	841426	2011181	677691	614064	837970	1052336	1119784	808253	695633	612651	481494	818511	1051636	1361828	3963441	1066651	1164781	1170755	908986	837519	799109	1414255	2563582	489109
247	Fatty acid	2-Hydroxystearic acid	HMDB0062549	C03045	Long Chain Fatty Acid, Monohydroxylated	1	95	-1.8848	M2	43867139	42748859	36968920	43145035	40796824	38481463	30426585	46319150	62763610	45180624	44957305	48019231	36707197	45357398	44699733	32837356	29203228	42824391	36611289	57082558	62061624	54848803	44251217	50507765	41268439	35746588	34064052	40401895	55450055	42336624	40742342	49059274	45438801	54435517	47331847	46575049	40033547	48423990	37086707	44412244
248	Fatty acid	3-Decenoic acid(FFA(10:1n7)	HMDB0031002	C05607	Medium Chain Fatty Acid, Monounstaturate	1	89	0.43827	M2	782469	1578396	1515124	815566	1798442	595457	931824	785891	2845289	1381219	1246291	1378061	956427	2243925	693901	672181	545984	2027030	1026312	2811331	3464439	1488628	811126	652994	2526135	479647	928256	1474032	639120	1332759	1696277	527282	1027908	1588453	642763	954693	850524	1637127	1180889	2067824
249	Fatty acid	3-Hydroxycapric acid(FFA(10:0-OH)	HMDB0002203		Medium Chain Fatty Acid, Monohydroxylated	1	85	0.09312	M2	1593554	4926043	2480518	1808054	2801238	1666309	3467799	1700810	9174548	4230598	2492329	2846809	3057730	4236440	1715849	1001026	2476963	3929791	5891910	6462307	5243047	3545865	2098238	2179841	3432682	1161477	932324	3183626	1415406	3291384	4128233	2158973	2021055	3254394	2092182	2718611	1618149	1842714	2763304	4857919
250	Fatty acid	3-Hydroxydodecanoic acid	HMDB0000387		Medium Chain Fatty Fcid, Monohydroxylated	1	88	-0.78964	M2	1848110	4582579	3448289	1792147	3416856	1815523	4381700	2032138	7962136	5064269	3731218	3620548	3078429	5412059	1926725	978089	3244225	5416328	3333349	7377696	7209981	4221495	2582062	2645766	4075406	1161274	1087237	4381953	1222175	4379989	5201407	1816973	2374946	5232064	2270009	3617133	2002460	2639809	3734316	5507819
251	Fatty acid	3-Hydroxyhexadecanoic acid	HMDB0061658		Long Chain Fatty Acid, Monohydroxylated	1	89	-0.8826	M2	7646698	9610253	9451431	6753530	8623117	8714263	9411170	6886233	13620442	9724989	8748105	9065043	7803188	12935977	7693959	5906912	7666221	10958376	7330695	13516659	14778379	12299564	8063023	8191771	11279200	6827689	6028486	9125135	6744749	8801706	14577298	6654507	7638679	10484153	6694414	9853667	9229280	7939663	10922483	11042286
252	Fatty acid	3-Hydroxyhexanoic acid	HMDB0061652		Short Chain Fatty Acid, Monohydroxylated	1	90	1.12873	M2	803700	2193162	765077	649077	1478301	819657	804297	1207354	5035388	1678988	711163	2286204	1206232	850310	940231	741195	834761	1121874	1091730	1977178	1146150	1134071	842764	696052	1442659	479902	457084	1199511	1073685	1408756	1445549	1452868	1466404	1071380	770931	867547	780423	663978	909036	1166872
253	Fatty acid	3-Hydroxymyristic acid(FFA(14:0-OH)	HMDB0061656		Medium Chain Fatty Acid, Monohydroxylated	1	92	-1.40616	M2	5088467	8117998	6234299	4997947	6773167	5729632	8912477	5231385	13146611	8181868	7723332	7758902	6999930	9715582	6314061	4519624	6845158	9058410	7037844	11671966	11088212	8115653	6875103	6848844	9188258	4525573	4601923	8720089	4718317	8224214	9916059	4739105	6158481	9853555	5148511	7643771	6289096	6597025	7552975	9538116
254	Fatty acid	3-Hydroxyoctanoic acid(FFA(8:0-OH)	HMDB0001954		Medium Chain Fatty Acid, Monohydroxylated	1	81	0.99923	M2	1392219	3316446	1430608	1097272	2163205	1024321	1714504	1396887	7809919	2863882	1482395	2360559	1749808	2041280	1459398	873058	1252154	2166611	3598638	4512593	2426566	2036926	1469673	1222634	2211705	1017716	471463	1963499	1308791	1979534	2545011	2458545	1956097	2094335	1515537	1182995	1109388	1013290	2078873	2572163
255	Fatty acid	3-Hydroxystearic acid	HMDB0010737		Long Chain Fatty Acid, Monohydroxylated	2	89	-1.47689	M2	9506829	11337978	9859336	10403379	10379745	9927840	10231066	9889457	18199602	11891069	10885678	10308786	8768161	13751982	10644027	7295328	8903350	13242926	9764312	15341600	13965897	13336797	10012427	11635689	11677088	8970414	7878904	10289805	9636793	12125123	17163817	11356405	11246917	15664695	9090315	12291982	9687910	10041195	14607725	13427703
256	Fatty acid	3-Oxotetradecanoic acid	HMDB0010730		Fatty Acid Biosynthesis	2	83	-0.30198	M2	4175440	12227056	8417633	5301059	9551637	4316002	12227313	5279285	22431014	12481155	9758568	9376957	9510513	14533434	4882893	2882101	6054660	11853911	18756824	20333240	20511240	11300249	6384265	7348074	11400572	2497539	2898611	11783430	3871257	9837133	13014464	4660485	7525216	12666273	6058842	10874416	5011480	7281748	7784017	14920895
257	Fatty acid	5-HETE	HMDB0011134	C04805	map00590 Arachidonic acid metabolism	2	88	-1.22788	M2	165801	132029	183301	117036	154981	141946	125244	102869	181370	231370	143967	180883	140641	154610	170490	51623	118292	116058	93285	140829	278101	204388	126713	104887	210303	150722	98357	101890	224792	116443	197022	208312	93272	194769	164123	152038	82261	192059	156888	104869
258	Fatty acid	5-Hydroxyhexadecanoic acid	HMDB0112184		Long Chain Fatty Acid, Monohydroxylated	3	NA	-1.10763	M2	660225	522727	751892	566081	635434	673667	652840	488584	475748	565986	565988	619004	534943	587005	457227	519898	506486	546519	427719	818276	732770	675428	491483	518921	545657	498226	532814	394794	413932	361114	874593	684409	555798	442531	477009	568477	626649	546555	534822	586425
259	Fatty acid	6-Decenoic acid(FFA(10:1n4)	HMDB0041012		Medium Chain Fatty Acid, Monounsaturated	2	72	0.88938	M2	14520696	37333006	48766761	18708943	16487280	13791539	10141401	9014835	34116946	24749429	19083184	49658267	33747847	19992327	17895772	12124625	23435264	30741000	19438438	40829553	39115454	35012201	11872902	9790440	23944976	8352439	9192895	20087281	13007329	28914029	26799624	13636982	23351445	26069614	40086295	36539491	12535517	19960465	16302782	28049933
260	Fatty acid	9,10-DHOME	HMDB0004704	C14828	map00591 Linoleic acid metabolism	2	96	-0.76716	M2	1076720	141406	794024	210524	427386	536102	4074867	692023	288774	270853	208037	444566	248780	640540	446444	183481	249676	764462	157382	532240	618658	644332	330008	350519	635156	596859	452122	591005	462471	1011652	3576058	474857	1949490	296882	527006	815485	621670	290083	1344023	490687
261	Fatty acid	9-Decenoic acid(FFA(10:1n1)	HMDB0031003		Medium Chain Fatty Acid, Monounsaturated	1	92	0.52849	M2	4889163	4864045	6041456	3290853	4605449	5907368	2717273	6783095	4248903	5128492	1967832	2222817	1546157	4165802	10223997	2244458	7104939	4037685	1292579	13282782	11382314	9514404	3603684	2084387	3140020	3322707	2563779	3084767	7896718	8329886	9762813	3935418	13286575	4544207	3655691	1248744	7242824	2009818	3800150	3759372
262	Fatty acid	9-HODE	HMDB0004670	C14767	map00591 Linoleic acid metabolism	1	90	-1.53443	M2	3182367	2249941	2517691	2083958	2421730	1671372	3147123	2418521	2138008	2436540	2117522	4958380	2392543	2276812	2192608	2033342	1390331	2019533	1934828	2020447	2202122	2199778	1684767	2905810	2505866	1827404	1763707	2009487	1531559	1653019	3166518	1874046	2694437	1756399	2077322	3265377	2005489	2135377	2435042	2210281
263	Fatty acid	Adrenic acid(FFA(22:4)	HMDB0002226	C16527	map01040 Biosynthesis of unsaturated fatty acids	1	86	2.0319	M2	54266448	73137068	85845314	63082820	93646022	58362217	52514558	69380843	193667801	77736811	79688066	95722005	68577609	79736167	84450629	28345737	63519179	86216231	63420247	156645352	253590627	141768488	73734246	63768193	142572075	55345839	5038389	91791883	37347180	85200446	100893828	48702949	79369352	149670471	70723936	86686545	70300436	54586643	135349322	110451926
264	Fatty acid	Alpha-Linolenic acid(FFA(18:3n3)	HMDB0001388	C06427	map00592 alpha-Linolenic acid metabolism	1	86	-1.59474	M2	231390024	341661568	355325059	268188371	577627384	299258453	179598244	223910318	473276599	388688265	329535814	393476745	226313909	463832438	373468825	374740628	333889880	490124500	305454456	400469328	807446019	409255061	139303060	260175306	701886677	220944282	165901919	609861540	262398990	398536540	682357399	313948896	446327158	378588104	251271652	344893829	419059561	227641858	433637529	486245499
265	Fatty acid	Aminoadipic acid	HMDB0000510	C00956	map00300 Lysine biosynthesis	1	89	0.43565	M2	1698062	1517564	1016688	1381531	588031	1555938	1145701	462512	323360	929608	421052	622461	1069290	1793859	1237378	516960	989575	791830	1513869	699341	746208	1621234	837148	1216440	617348	1815513	603527	751819	990547	851855	2330023	799641	1284192	768783	1116621	1092906	485112	485279	878226	862404
266	Fatty acid	Arachidic acid(FFA(20:0)	HMDB0002212	C06425	map01040 Biosynthesis of unsaturated fatty acids	1	80	-0.6453	M2	82211048	65623413	66678149	53567016	55490971	47920210	55078883	58631623	79054779	79463752	61503877	83832994	58740482	61717486	54081263	46025576	47076481	61216365	51198863	74882550	96696046	99196052	70339288	72037031	69150826	53253878	53200810	52567672	80132830	77651606	84888137	107269935	114697874	99419411	86227750	76885069	51048153	63430800	70645107	52423632
267	Fatty acid	Arachidonic acid(FFA(20:4)	HMDB0001043	C00219	map00590 Arachidonic acid metabolism	1	85	-2.04357	M2	353381754	534884089	646062797	410047966	627042898	432380923	444655059	401865416	924761613	446390623	638992290	690063763	473587965	532435880	646568515	249395347	549146636	523148639	469589965	763184777	1470963259	639718054	512497069	567588376	898141915	422026976	275881342	616838948	324257275	761684280	681867952	360995135	472428708	916398091	505601867	613664284	369854870	419917211	695081425	623617839
268	Fatty acid	Azelaic acid(FFA(9:0-DC)	HMDB0000784	C08261	Medium Chain Fatty Acid, Dicarboxylic acid	1	80	0.24443	M2	1832169	1471763	1874246	919209	1190784	955508	1064007	940186	1241038	1229078	1269969	2457941	1699064	1320364	1419944	1288656	986995	1145908	751479	815975	1033847	785420	1191946	1717287	1007149	1161294	1137706	1193799	976754	1484148	1496577	916630	1204167	1193546	1194145	1388624	1336091	1253869	1253661	1026215
269	Fatty acid	Behenic acid(FFA(22:0)	HMDB0000944	C08281	map01040 Biosynthesis of unsaturated fatty acids	1	47	-1.09909	M2	31657076	18283790	21841639	18418290	18530751	15674315	38705068	18593371	19614368	23278200	16575254	24781446	18203011	19994607	16477663	14628856	15106423	21251927	15564791	17630732	25408230	25105638	18054502	22483871	19133905	15822060	13929028	15158881	24538362	20963522	33220850	28396913	31265508	24887293	21833915	25231803	16630541	17103407	28562864	15743997
270	Fatty acid	Capric acid(FFA(10:0)	HMDB0000511	C01571	map00061 Fatty acid biosynthesis	1	46	1.17863	M2	19292335	26793377	37860731	16298297	20828695	20804189	18917667	18636223	25223965	26108808	23069842	31843977	30488745	33778158	15957911	11237939	18306034	33804957	44028863	31481136	36215067	25537654	18153025	16752868	23192110	14261546	14285874	20418554	13277594	25705966	21598924	17721673	22204143	24504566	21795589	28313810	22637760	21321604	23298866	21794670
271	Fatty acid	Caproic acid(FFA(6:0)	HMDB0000535	C01585	Short Chain Fatty Acid	1	88	1.82623	M2	4573032	5684063	7341927	4473065	5173953	3951166	5095268	4867396	5159477	6048750	5963298	8269769	6972638	5718806	5064479	4803029	4999143	6348838	4436853	5144763	6225508	4508165	4543887	6034293	5644292	4201209	4813270	5405290	5119813	5617274	4553023	6008451	6137907	6111092	6025470	5769413	5651462	5574650	5030137	5061899
272	Fatty acid	Caprylic acid(FFA(8:0)	HMDB0000482	C06423	map00061 Fatty acid biosynthesis	1	86	1.01251	M2	12602113	19169064	19597231	10284485	10919033	10833459	10306962	10129371	13255760	13469015	12925639	20527908	16507473	13059715	11613962	11049912	12035268	16195701	30512125	15676042	14599394	15073552	14273915	9747717	12315576	11924590	11372026	13021190	11448141	13167430	13528064	12309828	12894549	15718327	16781104	14145998	12382397	12954272	12406605	13934533
273	Fatty acid	Capryloylglycine	HMDB0000832		Acylated Glycine	1	86	0.41462	M2	227928	359575	294158	423779	295917	221144	241967	311179	196245	356257	209045	444149	498969	357064	234353	302531	168686	258761	345584	284967	305352	404236	213538	295071	197848	226469	203765	259927	220864	281136	287727	222394	283278	214390	242690	224838	269216	258228	228764	324582
274	Fatty acid	Decenoic acid(FFA(10:1) isomer			Medium Chain Fatty Acid, Monounsaturated	3	NA	0.70893	M2	4316308	5110403	5438838	3518071	7602510	4064308	4575501	5629773	5514185	8046914	5764898	4635569	3854039	3295213	5392009	2211293	7354196	6547803	4088722	13287066	11568079	3983626	3771962	3207766	4854821	5777818	2809439	2938635	5582999	8492144	5064423	6403041	8043006	5438890	2961874	1891597	7530701	6381680	3703692	6103244
275	Fatty acid	Docosadienoate(FFA(22:2)	HMDB0061714	C16533	map01040 Biosynthesis of unsaturated fatty acids	2	90	-0.87216	M2	1706847	2990932	2381316	2945520	3308768	1925394	2033159	2725355	6086560	3723399	2002617	2474879	1634669	2419116	2573387	1400418	2061620	3651042	1996554	5891649	5570841	6390559	2268903	2608102	3201214	2112534	1276906	2347847	3703949	4146659	3679591	2754238	4401048	4700537	2820174	3222127	2488778	1930561	4101375	4484260
276	Fatty acid	Docosahexaenoic acid(FFA(22:6)	HMDB0002183	C06429	map01040 Biosynthesis of unsaturated fatty acids	1	86	-1.70717	M2	387569979	398986122	575320811	376647541	388358574	208534978	184232569	196539625	799760494	412190784	453415268	571773676	207319122	391836003	248350140	164139046	298883580	395196619	295807409	577612395	1122383136	387602156	270273167	765873096	474479795	245277047	114387148	387860884	225665679	857379422	384192170	267285779	228137041	500006218	248505603	257412524	207173351	305178010	562835716	362012146
277	Fatty acid	Docosapentaenoic acid(FFA(22:5n3)	HMDB0006528	C16513	map01040 Biosynthesis of unsaturated fatty acids	2	90	-1.30921	M2	27791244	56184554	63614814	35650452	64580750	35610037	32097441	43805785	128715703	54025634	56409000	63895188	41975139	52344366	36847774	16045832	38741854	58945331	27253561	130828967	221143152	79977401	52165864	66463605	101939024	31707955	15653547	79679717	25861160	61272889	79018511	33170439	55077581	77466945	40118214	61662305	45628932	45897798	83585794	67559828
278	Fatty acid	Docosapentaenoic acid(FFA(22:5n6)	HMDB0001976		Alpha Linolenic Acid and Linoleic Acid Metabolism	2	90	-0.93845	M2	55990089	55539497	65924358	50624453	82805950	38104206	41398354	43858312	141197754	67934375	76369153	74918635	38981173	69723917	49667006	32463741	55404241	66772616	52605088	76207674	190745421	76541107	33925950	81800930	104259893	35944414	21485500	70082610	29656751	115724938	84253630	40194544	39956628	102603223	45176156	58045619	40400203	31548602	68040318	66662806
279	Fatty acid	Dodecanedioic acid(FFA(12:0-DC)	HMDB0000623	C02678	Medium Chain Fatty Acid, Dicarboxylic acid	1	90	-0.52727	M2	6949688	159565	4616936	678902	343608	386362	122606	163014	1670438	953478	790920	436618	512196	550644	142294	314212	1378099	445023	770578	4150437	94514	64115	290134	1334007	127527	616887	104246	98389	1510515	353892	292661	1414779	767253	836653	626105	548022	445407	421869	3014433	135851
280	Fatty acid	Dodecanoic acid(FFA(12:0)	HMDB0000638	C02679	map00061 Fatty acid biosynthesis	1	80	-0.00441	M2	59028112	57362992	58197197	38231764	61596121	69322203	73529272	68315099	90651312	78389148	55867228	62583772	58693375	90845848	40445623	30990535	36930201	65513932	45403703	60691653	95951102	61564957	41117546	50000421	49403856	34280857	35965002	50450171	32018391	52197292	49879973	54199331	43116741	50563370	38920053	56851170	94675258	50206528	81405070	48655835
281	Fatty acid	Dodecenoic acid(FFA(12:1)	HMDB0000529		Medium Chain Fatty Acid, Monounsaturated	1	71	-0.03244	M2	8435459	16123773	27122491	8788695	19141354	11377229	16730907	10495572	25464941	20682492	20103595	22499772	15692080	27145671	9161918	5389519	10662303	27149809	11177601	34759952	57645617	19747121	11231648	9624810	23090527	5626637	7400936	17690496	7978272	21726397	23314366	9936432	16817377	31832785	10986735	25011498	15304607	27105568	16569382	21710397
282	Fatty acid	Eicosadienoic acid(FFA(20:2n6)	HMDB0005060	C16525	map01040 Biosynthesis of unsaturated fatty acids	1	85	-0.98764	M2	63924294	93919433	79725697	69311486	112061537	57520710	55626628	69895058	326079643	105346302	83963722	132842846	72398364	108947391	92380718	45023428	66421050	115313906	64857985	217818196	215581294	168848812	75819990	90822129	170239442	50292541	34758728	146765993	74616495	100344097	85556614	58708726	136182745	136300075	78922354	101361436	102562003	80615448	139388736	173714279
283	Fatty acid	Eicosanedioic acid(FFA(20:0-DC)	HMDB0242141		Long Chain Fatty Acid, Dicarboxylic acid	2	85	-1.3872	M2	4852245	2960627	4903428	6630670	4002592	4113202	4031030	4077442	3159578	5523214	3944788	5418544	2624267	3494947	3878908	4357378	3307677	5015973	3285809	3511165	5394544	3758323	4181842	5249156	2931391	3543415	5420608	3013889	4215972	7634289	7979470	3518804	5562936	4084847	5021898	11980554	3849190	3031898	4256307	3502609
284	Fatty acid	Eicosapentaenoic acid(FFA(20:5)	HMDB0001999	C06428	map01040 Biosynthesis of unsaturated fatty acids	1	92	-1.26505	M2	59084325	19827743	39851905	32560259	25148665	17189593	13173751	11057736	26498150	21472998	28012218	41048961	12751250	25553985	15782050	16430844	20813459	18403211	28367228	10840344	49002610	21398131	8555790	33822168	19500405	16174786	8331946	15061160	14708117	59327256	30655396	26813689	10052089	26075247	24652849	13873739	8260321	12071896	17853637	12626002
285	Fatty acid	Eicosatrienoic acid(FFA(20:3n3)	HMDB0060039	C16522	map01040 Biosynthesis of unsaturated fatty acids	2	80	-1.01224	M2	683642	1228040	1202413	1017622	1362666	784922	1175580	997763	2363428	1080109	1333790	1135537	650538	1448629	706133	751408	1145247	1278803	622344	2076437	2466119	1574502	1141798	1447161	1831608	601832	654368	1158708	558329	1263730	1291094	669619	941394	1817351	964841	1587345	1150143	1051578	1179549	1924343
286	Fatty acid	Eicosatrienoic acid(FFA(20:3n6)	HMDB0002925	C03242	map00591 Linoleic acid metabolism	1	85	-2.21195	M2	92249638	122499642	126889091	87376563	156362923	111022632	98912830	94245938	278903872	168050361	160765789	190714105	109823338	177882231	121441186	62774296	124091110	144524695	104243643	272256724	452389762	248225948	126411914	125589724	303623489	85190747	51945196	192422403	86272456	154620793	150064072	95000682	119215347	212308058	110072541	149950552	159950387	134372033	235607055	201117053
287	Fatty acid	Eicosatrienoic acid(FFA(20:3n9)	HMDB0010378		Long Chain Fatty Acid, Polyunsaturated	2	80	-1.31217	M2	6116657	12118521	12335293	9254963	14452664	10706571	10056371	8589817	26776041	11135320	15915167	12381573	9936367	14861465	15288272	2951876	10312655	17853738	11041411	20285255	46388437	18285157	10834384	12971958	23905747	9540460	3824548	14141963	6275641	19308730	25474587	4733424	13632480	28388865	12970482	16689725	10492187	9667855	17235202	16393100
288	Fatty acid	Eicosenoic acid(FFA(20:1)	HMDB0002231	C16526	map01040 Biosynthesis of unsaturated fatty acids	2	82	-0.86469	M2	61710428	73600733	55641831	54936381	78554004	41079864	56480801	53025961	227704226	99707173	62965933	97143067	66792049	97437125	72198366	29551535	39733132	92952211	67787824	131263276	174234155	151574001	56442587	89367943	93707060	45128553	21954007	95673871	79285915	86191386	73944326	54619084	114474368	99249049	78693298	78768288	69167713	53420328	113433554	94467332
289	Fatty acid	Erucic acid(FFA(22:1n9)	HMDB0002068	C08316	map01040 Biosynthesis of unsaturated fatty acids	1	75	-0.30775	M2	3740206	3907850	3660464	3940637	4152854	2742294	5784284	3524839	7599661	9707942	3972762	4983199	3780269	5930436	4073326	2745025	3734147	6313128	4346844	5705964	8139661	7255598	4039092	5260466	3683395	10851095	2377483	3700915	6826197	7847042	9389068	5548646	7165231	7524570	5187602	5150041	3771744	3124319	5784110	4906499
290	Fatty acid	Gamma-Linolenic acid(FFA(18:3n6)	HMDB0003073	C06426	map00591 Linoleic acid metabolism	1	88	-1.48466	M2	38353445	41659389	58896357	38259352	70868489	72701552	45787487	38423661	45552216	57933519	50954606	48724394	48405642	76029124	53388445	45749564	63701205	69507530	45873326	67041777	175246611	96229793	30458522	36887633	108073930	28633685	23444086	67388066	24692340	62174317	93152716	46708170	54399608	68976548	42858603	57057072	64092716	33742919	51586633	51967935
291	Fatty acid	Goshuyic acid(FFA(14:2)	HMDB0000560		Medium Chain Fatty Acid, Polyunsaturated	2	80	-0.3458	M2	7581235	16070058	31903569	9374606	18887912	8715895	11676451	7885819	30167248	16969060	14163941	27077315	16363386	20087909	7933679	5593602	11242316	21134464	6600385	36670458	48668122	19609147	8458753	9685351	24435825	3771254	6695418	14416722	6598251	19033411	23050117	8078297	18021647	18546371	13478982	51899042	9154822	19804584	12080973	25110402
292	Fatty acid	Heptadecanoic acid(FFA(17:0)	HMDB0002259		Long Chain Fatty Acid, Odd Carbon	1	89	-1.03424	M2	86971098	83526419	77340607	73038040	95258147	61070478	60583766	64106762	185527128	107965335	83722429	100161861	75697009	103207777	85881984	47096310	75619126	146457099	86997530	115835384	193418897	121982509	67531338	84235954	116070523	69940464	57569303	118153875	106121426	120374598	114369118	94427138	121476621	179131873	88338338	91909638	84020550	85999365	113941912	112733437
293	Fatty acid	Heptadecenoic acid(FFA(17:1)	HMDB0060038		Long Chain Fatty Acid, Monounsaturated	2	87	-1.17688	M2	41616669	45366317	41170833	37120959	65346363	42473860	31547806	31434769	71426421	56320765	48188438	47348789	45903395	65379823	55277240	21512992	48173893	78892660	72790373	54656938	130954699	65589233	36086076	41440085	63663301	37457195	20397746	62759352	72399085	67405673	74015519	41904207	59164440	103795031	41830895	37922931	66628515	48409859	66355999	55257844
294	Fatty acid	Heptanoic acid(FFA(7:0)	HMDB0000666	C17714	Medium Chain Fatty Acid, Odd Carbon	1	75	2.97091	M2	1705517	1528125	1518294	1541582	1975410	1722933	1585240	1967489	1489528	1537495	2149034	2241726	2226906	1821851	1867965	1328511	1803672	1592420	1350615	1439597	1543902	1030817	1774023	1942374	1791744	1942631	1702223	1448013	1380664	1432869	1299929	1808192	1602533	1466568	1378144	1887843	1782267	2585786	1768896	1626505
295	Fatty acid	Hexadecadienoic acid(FFA(16:2)	HMDB0000477		Long Chain Fatty Acid, Polyunsaturated	2	88	-0.9922	M2	9037773	7472354	13187351	7884349	11439145	9725957	8136922	6999596	11828959	11247067	8765070	10973884	8524896	11661036	7948226	8298531	8187364	17789627	6422371	20658692	29642706	11494124	7083396	10506498	17775762	8678963	6013203	12034842	5694216	13121986	12416858	8074967	10557020	12630009	8552851	15879227	8106282	10283349	11210936	18017758
296	Fatty acid	Hexadecanedioate(FFA(16:1-DC)	HMDB0304377		Long Chain Fatty Acid, Dicarboxylic acid	1	90	-1.12253	M2	746781	869403	1336066	1313421	1231339	1101957	1076722	823588	4692896	1161141	715889	1007820	951238	650495	1328530	1168933	804890	1193332	867562	1356734	1943670	973639	891215	1196696	1323679	798574	1132779	848892	1555402	2083428	1637751	973344	2336132	812849	1034122	1639749	837562	542270	765476	876968
297	Fatty acid	Hexadecanedioic acid(FFA(16:0-DC)	HMDB0000672	C19615	Long Chain Fatty Acid, Dicarboxylic acid	1	88	-1.09525	M2	2248753	2727315	2900518	3010602	3594310	3003774	2402110	2683665	15959894	2988337	1573079	3278676	2877860	1905387	4395835	2024106	1857899	3413986	2095757	5183582	5722795	2975674	2333727	2534594	4905338	1738231	2394472	2761365	3247731	3595234	4187787	2592772	5777887	2180452	2595261	3525278	2720024	1711894	2645005	2852379
298	Fatty acid	Hexanoylglutamine	HMDB0242182		Acylated Glutamine	3	NA	-1.08736	M2	319545	1833573	1039086	345722	1386971	689389	316460	1151211	2370320	18512	334635	902458	1201760	503613	1450283	265576	521251	882455	1125629	1569525	1306307	850366	844072	818938	2489992	358563	361534	1141224	865257	855830	488664	678751	1753535	583960	259092	577065	702644	217089	1524590	610656
299	Fatty acid	Hexanoylglycine	HMDB0000701		Acylated Glycine	2	85	0.5067	M2	187321	177132	273145	256184	144621	205758	196027	253884	204945	240021	181328	440342	809277	231927	183637	225589	139753	262548	296445	202775	307200	132367	216212	151558	158109	291230	221412	165699	190751	192517	102892	170578	262628	206979	237442	176740	165320	135078	210035	146043
300	Fatty acid	Hydroxyhexadecanoic acid isomer1			Long Chain Fatty Acid, Monohydroxylated	3	NA	-0.99511	M2	684235	470263	823283	520011	727462	879328	544330	604168	254058	659228	496381	659032	752271	814820	488923	514009	575725	678514	463675	508317	1296212	816132	741326	375235	530272	396013	379361	590143	421678	543271	632247	514432	748685	466632	290131	468673	913074	618227	508569	392858
301	Fatty acid	Hydroxyhexadecanoic acid isomer2			Long Chain Fatty Acid, Monohydroxylated	3	NA	-0.99511	M2	654814	518925	691106	574316	666444	663800	834503	591798	509400	681901	620341	642326	542100	906836	462044	437230	758577	920473	524193	571889	1002139	786332	616168	487157	670329	554751	469752	434979	611852	575560	1330427	515290	855005	700289	503347	821963	724176	491939	541991	664344
302	Fatty acid	Isooctadecanedioic acid(FFA(18:0-DC)			Long Chain Fatty Acid, Dicarboxylic acid	3	NA	-0.76716	M2	1281718	417167	1421433	1391002	745117	1077994	1133434	692227	1063117	2016282	531209	705491	240323	521461	556382	1180144	910575	481209	517465	1122681	1748397	807045	448812	1762928	451824	582961	1434174	310196	718013	2703528	2497784	954898	2782863	749802	1629640	2700735	1440147	775250	383296	828048
303	Fatty acid	Linoleamide	HMDB0062656		Fatty Amide Metabolism	2	83	-1.63772	M1	12450987	8522519	9443484	13587991	7937568	12246375	7834056	5690597	7210225	6943607	7763100	18858922	12978037	17075415	10646876	10922227	10410251	9085874	9663136	8422044	7862837	7648401	8610277	19393669	11002817	9474575	8403736	7561446	8705083	24745363	8710715	9902666	9581230	9185429	7575336	10143085	11918332	11536509	8462560	6967558
304	Fatty acid	Linoleic acid(FFA(18:2n6)	HMDB0000673	C01595	map00591 Linoleic acid metabolism	1	64	-1.45418	M2	8516013857	9612881308	11059684165	8718718809	12352301081	8657555989	7322569094	7361749109	17085376750	10238958868	8694436457	13036584998	9557282414	11776368317	12878939366	5721802174	7881829885	12199013009	7944249931	19306638269	21027923829	16389040089	7673259112	9410282388	20059075736	6688915745	4426888323	16939089498	8624386870	10410379663	11792452766	7479995487	13225869155	12248808311	8683655725	11143231039	12115905602	10238963680	14432754856	16281914959
305	Fatty acid	Linoleoylethanolamide	HMDB0012252		Ethanolamide of Linoleic acid	2	90	-2.3731	M1	1520007	1410247	1139932	1336924	1091586	1661787	1022722	932642	1459658	847136	1204310	1754928	1387193	1101648	1477411	998565	1058640	1084943	1055145	1580754	1148220	1547611	1029362	1888292	1412596	1367724	1098200	1314391	1248229	1066176	1424389	1067010	1495793	1355028	1592740	1988148	1396437	1390938	1182562	1468821
306	Fatty acid	Methyl hexadecanoic acid(FFA(17:0-CH3)	HMDB0061859	C16995	Long Chain Fatty Acid, Branched	2	80	-0.92089	M2	27331275	30778619	21535944	28559978	49987006	22133006	28067861	24097992	69365826	34895928	40166875	34286601	28067136	42833290	38800212	13873618	61375219	84262346	54395350	18038046	82031849	30896337	18606371	25904013	30042826	43111264	22289194	39491500	78900778	56002663	87094348	28789496	46429638	214559758	33160627	19807270	32955395	31855570	49373690	54374781
307	Fatty acid	Methyldodecanoic acid(FFA(13:0-CH3)	HMDB0061828		Medium Chain Fatty Acid, Branched	2	80	0.23648	M2	5603725	4701925	4612222	4005167	3000879	1730766	2234418	1739449	3500790	2717586	2990642	4354901	2364211	2843340	1567122	1711573	3828389	2875438	2108131	1545705	3214166	1970796	1695432	4838872	1802737	2141343	1288718	1838765	2647018	5129202	4647856	2284315	1838481	5850827	3795224	1588173	1875011	2868552	2011460	2298957
308	Fatty acid	Methylmyristic acid(FFA(15:0-CH3)	HMDB0061707		Medium Chain Fatty Acid, Branched	2	80	-0.31457	M2	14990665	12851409	10559016	9632150	13269803	11574012	11540233	12122588	17081086	15380289	13992133	15864514	13201923	19044670	7380802	6024284	16988142	26113769	13765320	7055548	22122183	8994826	7064854	11881913	8022460	9365057	7876619	11945716	14392274	14007269	22951955	10875107	11133712	31172672	9159736	8898898	13019121	10129823	13772766	9057624
309	Fatty acid	Myristic acid(FFA(14:0)	HMDB0000806	C06424	map00061 Fatty acid biosynthesis	1	90	-0.15678	M2	405231613	356279942	330865758	250124056	352199353	355180877	295382925	314592264	427134906	430260813	340798399	438900614	367387831	491311503	257981351	173646676	230608564	430847263	268465831	398167362	822200592	455005501	247728085	303767789	379948977	184098614	157633971	361808367	198141054	319062231	335460668	354676144	288179730	314526489	269574853	296572463	506049221	272000609	445853022	279528080
310	Fatty acid	Myristoleic acid(FFA(14:1n5)	HMDB0002000	C08322	Medium Chain Fatty Acid, Monounsaturated	1	80	-0.18268	M2	12320465	11203841	12768348	4903606	12394318	24156119	10595208	13706511	11840444	14216619	10746025	7498296	18970293	25726906	7585515	5646399	8766878	14565888	15109160	14251291	47763361	19986674	14032243	6811963	12923614	5030034	2467496	14454728	6226214	10042293	13472009	15764899	12976288	12940746	5762458	7301989	27759557	9535230	16151441	7798582
311	Fatty acid	N-Acetylaminooctanoic acid	HMDB0059745		Medium Chain Fatty Acid, Amino, Acetylated	2	90	0.41462	M2	2616426	1006239	1495102	1561755	894744	982527	526389	1328714	604612	1453280	707472	2258527	1194474	1465837	1888542	1417225	1701990	2127859	1178767	1674675	1355114	1511237	2672912	2346576	1047972	1266476	406895	1425800	2377262	4617453	4045525	2607712	3162103	1683707	1549075	2945783	872279	2690969	2619821	795819
312	Fatty acid	Nervonic acid(FFA(24:1)	HMDB0002368	C08323	map01040 Biosynthesis of unsaturated fatty acids	1	79	-1.42338	M2	11191583	11512221	12863739	14681886	13451648	9607916	13861226	12253199	18742867	21962657	12984836	12097184	9611532	11723527	13127057	10118016	12079482	19169842	15274601	18418033	26032332	18815795	13356692	15591016	10826333	16174579	8114766	9529303	18901266	16241086	26946406	26534094	19996658	21548387	15027049	16147144	12315506	10949982	12709491	15195547
313	Fatty acid	N-Oleoyl-Serine	HMDB0242185		Endogenous N-acyl amide modulates bone remodeling and mass	1	86	-1.71397	M2	1891454	1534204	1516083	1428259	1605919	1067104	1092123	1637897	2257890	1089697	1180597	1662208	1411791	1180830	1436247	1512822	1250273	1796612	1203740	2046347	1983271	1745375	1555894	1966557	1302425	1116759	1123607	1438866	1875435	1271373	1591841	3401310	2000743	1557947	1679445	1472717	1376741	1453589	1459938	1643420
314	Fatty acid	Nonadecenoic acid(FFA(19:1)	HMDB0013622	C00174	Long Chain Fatty Acid, Monounsaturated	1	90	-1.54456	M2	12628979	16098512	12172283	12373009	19401633	10575452	10599192	11403841	39615052	19679701	15573646	17977833	12573082	20258822	15014836	6392565	13757118	25561768	19949512	20013448	36154388	21071495	10554164	16232936	20673899	10889015	6384543	19966624	18060628	22628907	20334621	11598588	20365882	33933873	13077206	15597513	17677928	14394507	20087615	20978916
315	Fatty acid	N-Palmitoyl Serine	HMDB0241932		An Endogenous Neuroprotective Endocannabinoid-Like Entity	1	90	-1.7712	M2	4138387	4461988	3416670	4247670	4122716	3539836	2920938	4466304	5697324	2965585	3092053	4331245	2960853	3379180	4324957	4089261	2832901	3400603	3996584	4872260	4368232	4486814	4277405	4702330	3830106	3537564	3460848	3525391	3878393	3518710	3857758	4855787	3605398	4666572	4314012	4202486	3979040	3844783	3747014	4534917
316	Fatty acid	Octadecanamide	HMDB0034146	C13846	Fatty Amide Metabolism	1	92	-2.43444	M1	131681950	84731459	101143439	98739168	85613769	112423098	86130510	80145954	92032974	91604422	99843278	124311856	126562855	95481794	85426272	90151159	90407382	87720165	76968037	87225792	75636033	111780848	76408014	119456153	120822482	84346528	79486249	81444272	71615099	90053533	74000071	83393800	78848549	66818077	78566791	102704735	110864647	84573175	90432493	79315559
317	Fatty acid	Octadecanedioic acid(FFA(18:0-DC)	HMDB0000782		Long Chain Fatty Acid, Dicarboxylic acid	1	91	-0.66973	M2	4206100	5329706	5504456	6274199	5570986	5260708	5643091	5241169	9415425	6652639	3894602	6392560	4999916	3857930	6734441	4751813	4416964	11124078	4683536	8151278	8440989	4398091	5123311	5057644	7289040	4511497	4835944	4722427	8228856	8655940	9454202	5955199	11798722	5680265	5759697	7543652	6205300	3969548	4564698	5079841
318	Fatty acid	Octadecendioic acid(FFA(18:1-DC)	HMDB0302976		Long Chain Fatty Acid, Dicarboxylic acid	2	90	-0.6918	M2	18149409	21301307	31494102	17223493	15037823	12666978	23779156	17811046	47437237	14015525	8918322	23659290	18709308	11144606	22944947	18198825	8428731	33989572	12870599	33079448	32550403	16661430	16610594	14305949	20583474	15801812	15772936	15064904	32985825	23807365	25566916	18092672	42353228	13313937	21761325	23661221	16149611	18987426	14367583	19343973
319	Fatty acid	Octyl butanoate	HMDB0034136		Esters of Medium Chain Fatty Acid	1	92	-0.15764	M2	25588539	23897105	28055363	26210441	26103273	23092665	21464187	25936714	22518199	24419155	19713077	19365089	23626792	23838588	19485495	21727138	21822446	24541088	22629917	26272490	23978431	26784438	21341240	23010616	20058593	21811279	22616200	22059798	19260438	24725712	24529848	24749665	26585740	21284886	24310010	24370684	23186722	20389541	23451801	22849153
320	Fatty acid	Oleamide	HMDB0002117	C19670	Fatty Amide Metabolism	1	92	-2.03893	M1	39761147	23544532	23001219	34626952	23375114	36415114	17282304	14303907	17296770	15324984	18542118	54407485	41043648	74459119	19298399	20175192	25680864	18855533	20251326	21305127	17323164	21484014	23471676	59995788	27528280	18937684	14905467	26261450	17363920	110211964	17202245	19047365	18432973	18009440	16088633	26888039	24156577	25279985	19835777	20494509
321	Fatty acid	Oleic acid(FFA(18:1n9)	HMDB0000207	C00712	map00061 Fatty acid biosynthesis	1	90	-1.42414	M2	11646851172	13783314046	13398825318	10840120502	15288158650	11757085057	11822057374	10521247010	26857554780	16461407158	13763712534	17056233486	15517831904	17274503854	18192267641	6344866266	10504860648	16628736026	15459956655	24215643319	30330921893	23442427853	12882504356	14923247157	23752058618	8772337158	4591008884	22734263052	14414527603	15037768714	14487039736	10899906954	17256649932	17647275684	13337633639	14568818932	18578985752	13966729308	19549245528	19265440614
322	Fatty acid	Oleoylethanolamide	HMDB0002088		Endogenous Endocannabinoid	1	86	-1.40541	M2	2889227	2375600	2501157	2382095	2292383	2195277	2020842	2425367	2708157	2530531	2101160	2755218	2276609	2238965	2365611	2091437	1982389	2410163	2071963	3022889	3029282	2744285	2127463	2656100	2210735	2161870	2005776	2550835	2794596	2361952	2581252	3252512	2849039	2888548	2861709	2464006	2382600	2427087	2628296	2531069
323	Fatty acid	Palmitic acid(FFA(16:0)	HMDB0000220	C00249	map00061 Fatty acid biosynthesis	1	61	-0.69416	M2	13314199155	15230106943	13903200888	11657931378	15022749716	12528739618	11643563164	11757485391	22270004482	16095735576	13910967486	17653628074	12760831499	16460513831	16359336146	8058424407	10416805018	16276370457	12947569838	19839590484	24805886956	20676090465	12865272460	13797814182	21138178752	10802405311	7812618839	17833810389	13009020689	15832930513	15414155635	13945588544	16141952874	17346694342	13361422550	14506486356	16989942916	13244567150	19987899153	16890411117
324	Fatty acid	Palmitic amide	HMDB0012273		Fatty Amide Metabolism	1	85	-2.38654	M1	98077555	64328742	74055738	68754170	56944881	67297629	55133017	48112520	56985680	59220271	77238803	90333866	89703595	69795697	65153734	64014327	58322034	57338827	55016936	54711642	48590782	108822805	55368319	86171502	82781995	52889811	48482117	61828645	45785405	74267827	52886503	59916474	47979399	47254850	52781231	72343047	82441422	59825809	67242226	49999452
325	Fatty acid	Palmitoleic acid(FFA(16:1)	HMDB0003229	C08362	map00061 Fatty acid biosynthesis	1	72	-0.72148	M2	462120547	534733129	691034977	346658038	670855677	705994283	405348552	416943336	481170449	612648882	405125671	557634940	656715142	816132283	646784903	317984911	398650426	630154414	532881333	802419797	2293467507	1098397831	634999554	424754505	912750132	290977195	153545301	720691254	422841050	477536733	549447162	673807178	705094331	532537407	420365159	383047890	1323404185	540264638	846273610	486299776
326	Fatty acid	Palmitoylethanolamide	HMDB0002100	C16512	map04080 Neuroactive ligand-receptor interaction	1	90	-0.83029	M2	2149807	1845303	1864633	1691613	1845026	1616105	1419233	1811516	1886428	1883282	1510066	1946929	1540252	1736879	1733509	1594755	1327097	1395353	1622410	1956561	2488651	2237853	1670596	2025761	1736474	1511672	1465433	1614401	2079647	1736906	1894679	2606926	2019711	2162954	2119721	2023642	1716520	1580893	1719195	1792371
327	Fatty acid	Palmitoylglycine	HMDB0013034		modulator of calcium influx and nitric oxide production in sensory neurons	1	75	-0.86343	M2	3351489	3380296	2537875	3121723	3263647	2407763	2116478	2709540	3692263	2616060	2265229	3956413	2756580	2632068	2522269	2570798	1775640	2765037	2195442	3441708	3611311	3188311	2324063	3131375	3186306	1989448	2013519	2448923	2441863	2471102	2569602	2766400	2870425	2867651	2517299	2961592	2689359	2602820	2668381	3549014
328	Fatty acid	Pelargonic acid(FFA(9:0)	HMDB0000847	C01601	Medium Chain Fatty Acid, Odd Carbon	1	56	0.37462	M2	38995939	34507951	34987629	31988137	33217326	30121089	28367370	32844131	29497948	34852993	30359733	36164616	34388973	33247930	26624542	28088887	30676183	28942854	28820555	31621736	30148488	29256519	30117391	31351486	30937817	30527462	29002976	30426391	29338232	29308644	26689701	32533270	28744470	28496154	30670541	32983533	31290069	29613144	32566136	29503840
329	Fatty acid	Pentadecanoic acid(FFA(15:0)	HMDB0000826	C16537	Medium Chain Fatty Acid, Odd Carbon	1	90	-0.44108	M2	80642795	74755168	57756619	50746172	66076675	56420952	42905640	56389629	94218830	71914748	66839404	87042102	68346194	71767770	57695844	39198447	42407233	66222091	58704164	62334927	114357505	69826036	47145570	70136700	67117032	43735195	36474560	71580669	49596755	64560087	59963611	63080331	59992824	72350746	52720175	58563659	68955052	54036320	66534096	58194974
330	Fatty acid	Phytanic acid	HMDB0000801	C01607	Oxidation of Branched Chain Fatty Acid; Phytanic Acid Peroxisomal Oxidation	2	80	-0.54727	M2	2848281	3354127	3183000	5184813	3086111	1938525	2058239	3117134	16336951	4444632	3949311	4154107	2529039	6087750	1473444	1560941	3155534	8199881	3863311	2754674	4932811	2576716	1360960	5011482	2080355	1427021	1733199	2409840	2320186	6870552	2782743	5598403	3470237	5755889	3587926	3395974	2194773	2108100	3864132	2735525
331	Fatty acid	Sebacic acid(FFA(10:0-DC)	HMDB0000792	C08277	Medium Chain Fatty Acid, Dicarboxylic acid	1	93	0.02722	M2	1824254	1792050	1707589	1066300	1414077	1230423	1287686	1301148	2889042	1484100	1481412	2244040	1649492	1358896	1247099	1359868	1332916	1215382	1441933	1054749	1171066	1025741	1094035	1511441	1519083	1431031	1413560	1208304	1943455	1301482	1435627	1791047	1468407	2023215	1095942	1707839	1458263	1628442	1360886	1251648
332	Fatty acid	Stearic acid(FFA(18:0)	HMDB0000827	C01530	map00061 Fatty acid biosynthesis	1	91	-1.17906	M2	8378275904	8496583935	7420158361	6496097586	6709140443	6330226141	6232052616	6795630627	11299646604	8921882263	8412756957	9858698547	6973882585	7936823094	7282917056	5607915456	6295712518	8230878799	6473232343	9408823545	10757477222	10415153396	8450263822	8577487986	9349347423	6763238834	6511406546	7772202757	8739375784	9342928957	9246442781	9747682669	11154549019	11561356907	9071760433	9324229876	6926470786	7933280617	8357032000	7482819714
333	Fatty acid	Stearidonic acid(FFA(18:4n3)	HMDB0006547	C16300	map00592 alpha-Linolenic acid metabolism	1	88	-0.683895	M2	5365713	2227944	4514506	2637720	3815858	4292733	2761726	2205450	3307730	2360796	4292196	4350745	2069751	4336982	2523239	2676862	4124788	2981628	2492285	3005333	11824793	3912939	1572465	2808254	3804456	3045239	1587078	2217850	2012959	4556427	6748033	3548552	2140637	4681083	2843866	3255241	2181707	1600435	2561773	2864569
334	Fatty acid	Stearoylethanolamide	HMDB0013078		Ethanolamide of Stearic acid	2	89	-2.5892	M1	2584698	1740513	2073453	1742537	1495680	2377163	1526282	1443938	1769327	1451640	2163551	2161119	3026546	1822594	2196061	1644870	1871826	2042862	1779220	2216577	1565450	1793709	1610140	2539365	2444880	1571660	1510569	2100127	1603175	1562026	1617436	1936478	1417856	1418218	1424322	2263897	2271034	1587299	1558155	1488647
335	Fatty acid	Suberic acid(FFA(8:0-DC)	HMDB0000893	C08278	Medium Chain Fatty Acid, Dicarboxylic acid	1	80	-0.29661	M2	995839	580149	1023650	1300075	1209595	643818	1071851	464424	1082642	1006237	1060861	1220249	871296	1497058	651170	908129	1121372	1149819	918526	1162468	952215	409053	550481	1044251	761337	869030	711298	1127446	1308215	1049254	1651188	757538	770998	1865290	824175	933714	767299	865695	934305	1011970
336	Fatty acid	Tetracosahexaenoic acid(FFA(24:6)	HMDB0002007		Long Chain Fatty Acid, Polyunsaturated	3	NA	-1.45551	M2	4539662	3285633	3879747	3983647	3873573	4348562	1957450	1371344	5506861	3870939	4856654	4409870	999686	3962468	2988202	1678417	3178181	4197211	3693175	3911200	14676176	4854689	2226937	6210695	5250091	2193802	377966	1819795	2035768	13515177	9133692	3815713	3033103	6217904	2055863	2756503	1091502	1809968	11054792	2025435
337	Fatty acid	Tetracosanoic acid(FFA(24:0)	HMDB0002003	C08320	map01040 Biosynthesis of unsaturated fatty acids	1	80	-0.90211	M2	1517842	733282	1276233	1627642	1776448	900640	974679	919736	857441	1041113	1134536	765354	572650	1264562	1076422	1235031	2137186	1374182	1078801	1421878	2740567	1364395	925467	2622669	923937	1061295	1791347	957463	1859688	1736125	2308607	1022894	1282244	2102739	1323291	2152606	688899	1142542	670957	1339487
338	Fatty acid	Tetradecanedioic acid(FFA(14:2-DC)	HMDB0000872	C11002	Medium Chain Fatty Acid, Dicarboxylic acid	1	82	-0.54555	M2	6224995	373792	2974928	1305366	1964129	1852399	2434987	995790	20501709	6618357	9586528	1852153	2001098	3402937	917057	2073055	3237239	1617661	1944703	7379539	483046	384447	1530765	1869279	719174	2336202	1310370	262110	6882684	2374870	3497351	4213313	2247011	2598712	1399777	2235242	2210513	1762515	5875687	510343
339	Fatty acid	Tetradecanedioic acid(FFA(14:2-DC) isomer1			Medium Chain Fatty Acid, Dicarboxylic acid	3	NA	-0.54555	M2	838134	1002288	993010	1230634	1720568	1338147	959882	983161	8410006	1285283	951227	1029471	1424513	949779	1721503	1044387	921370	1529044	1262395	1588558	1394094	851218	712241	1143085	1981428	650633	578703	1142750	1665748	1479155	1010818	1095549	1643281	742955	812065	1274005	786792	491793	1196949	1177732
340	Fatty acid	Tetradecanedioic acid(FFA(14:2-DC) isomer2			Medium Chain Fatty Acid, Dicarboxylic acid	3	NA	-0.42689	M2	232785	78225	358488	145655	134633	217570	311958	158366	154828	565801	100169	194556	56196	120897	114012	104600	247169	123251	69836	358218	409706	160559	94323	478166	82406	178258	253028	58597	137736	453529	711473	258611	427803	137063	244220	496660	393201	195997	151934	148207
341	Fatty acid	Tetradecanedioic acid(FFA(14:2-DC) isomer3			Medium Chain Fatty Acid, Dicarboxylic acid	3	NA	-0.54555	M2	116685	53004	244961	149158	86307	138985	156790	151491	137450	429514	103182	129318	39360	88050	86578	60834	123370	96818	58185	231460	328055	140404	44828	270165	66576	121194	166271	41773	110964	321297	575045	226817	227459	109389	151422	248002	291142	181131	128525	113460
342	Fatty acid	Tetradecenoic acid(FFA(14:1n12)	HMDB0010732		Medium Chain Fatty Acid, Monounsaturated	1	81	-0.18268	M2	2379230	4065179	5660559	1938348	5166510	2365841	5211687	2634910	10471366	6546428	5715660	4463144	3668808	9121982	3096958	883066	1386077	9750557	3094117	12364527	16110350	5942344	3704532	2605903	8793192	1345481	1443393	8231060	1279312	5289586	6445584	1388116	3110455	7563474	2261008	3603949	3135478	3909299	5097948	7640831
343	Fatty acid	Tetradecenoic acid(FFA(14:1n9)	HMDB0000521	C08619	Medium Chain Fatty Acid, Monounsaturated	1	82	-0.18268	M2	8028520	12254215	31703510	7301063	15923376	7101493	14175703	7581372	23543917	18385582	15802997	25343461	16261484	19136611	6691507	4043682	6795918	25125755	7663104	34886025	56945015	16045465	8819590	9073075	22170807	2691510	5860266	16280433	4669059	17582665	17890178	6785185	16864643	17295329	10420150	41401262	7396431	18580045	11525684	19631891
344	Fatty acid	Tricosanoic acid(FFA(23:0)	HMDB0001160		Long Chain Fatty Acid, Odd Carbon	1	82	-1.12624	M2	10942155	4695348	8834571	11395293	9354898	6032296	5501463	6215371	6837324	10154635	7251632	5670310	2395880	6329088	8480880	7100021	9981238	7816239	6478386	7349022	11212807	9828368	6354169	15667413	6079953	5144671	14059873	4933952	9741910	16381674	16331521	6331630	12755537	18383998	9815264	36089528	4853009	5653143	5554849	9889877
345	Fatty acid	Tridecanoic acid(FFA(13:0)	HMDB0000910	C17076	Medium Chain Fatty Acid, Odd Carbon	1	86	0.23648	M2	4128108	3437273	3104890	2303962	2902883	2954194	2576623	2877961	3252533	3334979	3041594	3843128	3217809	3467950	1891631	1988486	2121851	2726188	2104199	2219607	3919579	2484847	2197847	2886067	2320364	1933855	1736036	2376366	1777412	2564959	2374927	2530983	2403362	2787179	2490178	2703060	2867532	2505545	2718340	2363015
346	Fatty acid	Undecanoic acid(FFA(11:0)	HMDB0000947	C17715	Medium Chain Fatty Acid, Odd Carbon	1	65	-0.11696	M2	2315634	2539606	2481105	1869883	2360546	1990033	2012312	2325589	1860159	2305017	2115136	2639634	2196323	2643798	1565633	1450124	1852413	2430526	1807359	1816593	1902589	2013764	1979524	1949783	1805903	1766302	1844515	1791396	1664291	2140938	1974055	2073813	1860203	2182985	1901023	2072365	2094849	2025344	2208910	1899722
347	Fatty acid	Undecenoic acid(FFA(11:1)	HMDB0033724	C13910	Medium Chain Fatty Acid, Monounsaturated	1	92	-0.23169	M2	12045939	18305535	8007262	12027096	16141723	6261607	6999340	12457116	9537919	18516202	20374671	13393545	13153012	8219271	8352301	5901921	12476497	22089206	13019009	17396852	32361684	12505771	15177726	9947167	12654677	24998018	4204243	13833524	12391864	19189188	15678299	15801067	9194194	23407842	16344839	5786948	23646654	14320404	9819677	7654230
348	Fatty acid	Valeric acid(FFA(5:0)	HMDB0000892	C00803	Short Chain Fatty Acid	1	89	1.42096	M2	5025618	3107247	3304630	4304602	3723117	3827643	3456183	3566777	4452076	2855633	3242359	5393666	4876302	3815865	3969845	3061181	3779237	5132381	4594331	2984580	3535302	3920295	2932936	3554341	3387874	4246651	3927516	3161854	3864046	5048404	4267068	3719561	4572474	5621351	3472770	4363110	7206972	3994748	2825481	3146914
349	Food	2,6-Dihydroxybenzoic acid	HMDB0013676		Benzoate Metabolism	1	91	1.11576	M2	37658477	19081782	9737149	13584341	5193515	18734124	8952758	18193932	22538788	14304723	16271036	100936503	29364675	38437898	12834464	16414321	16801115	13877503	14268025	53460155	16873821	30454121	44477556	14523644	5147789	23665784	5808490	22801906	12096840	9834493	40551415	73217805	22836111	20516505	11034171	14129936	11588363	136634132	22154327	39176885
350	Food	3-Allylphenol sulfate	HMDB0304933		Phenolic acid metabolism	2	90	0.1671	M2	4037264	34411978	23285688	48631773	4033208	50292262	14953530	35548909	6934682	2170029	8897541	10443741	3030814	8912725	41156377	8982640	11846035	14905264	3845268	13504088	44063336	36574037	21433214	53377665	11010261	6203241	27902875	11395290	24035355	16899383	62421095	90728898	17300287	20073406	24174673	5138091	33843709	8183876	16655657	28435893
351	Food	4-Allylphenol sulfate	HMDB0170765		Phenolic acid metabolism	2	86	0.31036	M2	591175	959022	3008077	972866	269789	1444435	384932	1592328	777018	1984207	186920	349975	428741	778095	1805188	290584	394402	977467	503393	1297165	5374025	2605888	19548192	1087702	156976	172167	1881912	1289529	857213	337872	5782038	4710228	829535	4386170	947928	379763	2195850	3426198	3300924	1010903
352	Food	Acesulfame	HMDB0033585		Human Chemical Exposome, Food Sweetener	1	89	0.55629	M2	1	26337495	1	8959527	1	4355212	1207410	1	1	1	1	27930	1	1	57608	1	23943397	1	1	1	1927067	1	1	2281976	286131	1	6578	530272	129720	1	1536473	1	36622735	5643993	268602	1	11143278	1	40255	1
353	Food	Alliin	HMDB0301759	C08265	Food Additives and Ingredients	1	89	-2.32556	M1	2047424	1	96487	263436	484239	1964383	1468078	1863819	1	311512	257951	66815	132579	612432	56826	667140	416496	49146	1522224	1993366	1527276	613418	107541	1358671	44828	1443091	17439670	46172	4630618	525311	94624	1	13641101	5240323	110357	1089769	51187	769854	1371814	182476
354	Food	Caffeine	HMDB0001847	C07481	map00232 Caffeine metabolism	1	92	0.06019	M1	184801962	590028128	6126996	10898646	4128704	32079434	30895276	16783481	1681845320	484322422	584989210	1322222858	584599892	304083865	209220643	17778307	61615131	981175959	16618497	313419781	13639298	1232383407	288947195	301253705	21833586	31062977	1377565042	55082162	237373687	506684199	338822624	1612094552	254732771	765963551	289829304	4963328	36334984	303984401	2045345422	360954532
355	Food	Cinnamoylglycine	HMDB0011621		Cinnamate, Plant origin	1	96	-0.44926	M2	286480	601350	166263	1260623	673109	645762	176282	374949	2457039	178417	1507451	225060	3158203	585823	140781	186176	178729	177543	167192	3115984	739092	51821	205910	1764395	275202	731199	236965	328562	506818	78328	3483658	2868988	672403	197297	303335	679420	564712	129036	273096	627052
356	Food	Daidzein	HMDB0003312	C10208	map00943 Isoflavonoid biosynthesis, soybeans consumption marker	1	86	-0.54798	M2	1158281	1205141	1458765	1205951	1260397	1170352	1124504	1323044	1261228	1160095	980411	2406456	1127943	1062881	1042654	1054982	1061443	1269306	1029520	1122702	1296610	1261817	1103175	1092622	1124672	1217319	1232112	1163852	1060411	1187358	1938288	1138981	1460878	1012707	1467833	1173791	1203113	1171265	1721117	1308038
357	Food	Dihydronaringenin-O-sulphate	HMDB0059996		Phenolic acid metabolism	2	86	-1.12125	M2	3302446	9533747	6905014	11200952	3022093	19724328	569399	1	5923676	1042922	6584990	106086035	15078622	241233	3049164	8935104	412257	1500101	3314057	473373	21791310	1	132006	6845073	31632	4591191	671494	15710048	2709987	642219	11934985	9138856	11969905	4766955	45707971	44534	3199859	622005	9202844	146820
358	Food	Ethyl beta-D-glucopyranoside	HMDB0029968		Food Additives and Ingredients	1B	NA	-0.18434	M2	1621119	2081235	2526884	547623	3284879	1753916	732763	2917742	1196441	3451331	2257722	425503	1605512	561694	2338595	2028084	994458	988549	815144	1510754	1079593	1183531	3374478	764878	215888	5672990	2579334	824971	807153	1529693	19810734	1791362	707776	1337458	1182518	2314073	272271	697890	1981053	1057212
359	Food	Homostachydrine	HMDB0033433	C08283	Food Additives and Ingredients	3	NA	-0.61879	M1	6734178	5239513	5854122	3131945	4779276	4235358	2465699	11445752	5839025	7304823	7446706	17966136	2993958	4789273	3248206	1759632	4050398	5378062	6909713	5205458	2486515	7459562	4094044	5721791	2158015	3203471	2927845	9807776	5868375	3109148	6574434	10015240	6725276	2921723	4544012	2257326	2149140	2573561	2263575	3150770
360	Food	Iodide	HMDB0012238	C00708	Thyroid hormone synthesis	1	85	2.4179	M2	1495061	876088	778198	543307	1087174	455870	329024	824342	651499	3857434	2825736	12865416	3031485	1189142	1382682	1740289	491555	349894	467334	290689	361965	829779	1065105	9281580	1942738	2658533	882541	542753	357555	177466	344259	434353	306359	343935	1480771	1959857	11646664	1544842	3612277	2737307
361	Food	Methyl beta-D-glucopyranoside	HMDB0029965		Food Additives and Ingredients	3	NA	-0.06823	M2	3304056	1626493	1811083	1002774	2565931	2220959	1126823	1093144	1730909	3766628	3018018	3672705	2256465	3742035	1476192	1643472	713869	929315	1849608	4152843	800069	1995726	2712161	2069342	521685	2126087	1056521	2045694	1649952	1335249	1364371	3476265	2386125	1323144	1166822	1470695	732979	1018878	3525499	1427363
362	Food	Paraxanthine	HMDB0001860	C13747	Caffeine metabolism	1	89	-0.13151	M2	24278457	27422421	1	1	1	4932109	3569152	1411407	74460670	36218712	29861014	56301397	44371229	29595861	28146827	1	9132299	42670179	1	17165973	1	32883587	25410124	42974823	1	1	65500454	8854496	33530750	46428793	40770620	82080274	18563686	42776592	20600861	1	2075038	22042140	65360830	12268328
363	Food	Piperine	HMDB0029377	C03882	Food Additives and Ingredients	1	98	-1.71232	M1	6506580	138740344	7220402	90768294	8414897	53966856	60568297	41305940	2951164	45999476	127959745	14375408	85384604	247977224	31085138	47769715	175789043	111239982	93604350	19800696	39017802	18928730	33899677	21614015	6098074	56371600	52569297	39848349	8345003	64158126	98968587	53848256	13394803	107870100	64231623	8933403	69946403	59143189	322680189	27398971
364	Food	Proline betaine	HMDB0004827	C10172	Food Additives and Ingredients	1	92	-1.03493	M1	409427723	682556490	161936999	137379434	1872391761	590703867	39891226	204082677	125066203	1454180337	1065434656	167189410	668750927	548524520	163741664	267394770	85598005	112925994	125846569	689718810	90030498	424927825	947820989	158145454	33602440	65624677	78105198	123293050	200770115	111697210	79197334	102479393	50729930	87390537	452736616	30056406	35761378	102159038	219496038	53548479
365	Food	Propylparaben	HMDB0032574		Human Chemical Exposome, Food Preservative	1	90	-0.21268	M1	215828	123854	93942	135448	129520	190413	169948	14507	85082	159364	109429	288206	91301	82614	222258	135370	73625	162719	88197	156069	53843	142327	363860	148776	130937	156142	116133	253456	80448	90933	202846	69421	143669	241200	115305	108534	96244	164737	49553	164963
366	Food	Protocatechuic acid	HMDB0001856	C00230	map00362 Benzoate degradation	1	91	1.41491	M2	620987	1311784	898365	433001	616978	343073	204485	324035	787725	662786	989744	1236120	799223	442328	547154	568137	435119	362138	411246	1248004	517865	327323	475708	1251803	132612	818380	454015	727387	606859	483659	1258911	555786	609963	789201	1282874	970547	332377	1428960	2940080	1144299
367	Food	Pyrogallol-1-O-sulphate	HMDB0060016		Benzoate Metabolism	2	75	2.167	M2	3781101	5027040	3641841	3481780	4654580	2903576	5412775	4597694	4926787	3075210	2641498	5765302	3754319	5297693	3230788	3743196	4168441	4279292	3984273	2666089	3789903	3539762	3571331	6862657	3237200	6362874	2342057	4873941	4526668	6937222	3845421	4793188	3598418	2817009	7411279	3883181	3699720	5397236	3930770	3850996
368	Food	Pyrogallol-2-O-sulphate	HMDB0060018		Benzoate Metabolism	2	75	-0.66172	M2	22377501	274317208	681163275	30784611	298521	16687017	3258214	4799696	242791973	82692206	22032514	1031431082	152941392	11363587	343993931	16663726	324367	372462914	147854	11931026	100550205	286891751	41779505	994525	224036	4852566	560381114	221355847	95309777	209574388	21837012	1898565	27018581	10025111	804641362	1467954	2102437	315020094	11548153	5518256
369	Food	Theobromine	HMDB0002825	C07480	map00232 Caffeine metabolism	1	89	-0.30269	M1	35995226	142772699	696694	3291770	1157547	105402049	32164351	3943058	122992398	62549152	49182695	100327352	94498921	86864607	39328077	3743868	14706639	83542783	2422240	17208727	975715	83377326	37159897	71275928	1638754	2691338	125360368	16637040	76110526	124080557	92159457	437220080	22945034	73521069	27655641	362167	132384434	33089145	131665559	11283722
370	Food	Theophylline	HMDB0001889	C07130	map00232 Caffeine metabolism	1	94	-0.72404	M1	161400896	250083137	2264244	9226587	1740034	38207301	27701329	9832538	665473543	307859453	278544911	512303350	380167298	204965598	190320054	12404444	72594828	436722070	6857190	98447181	3841587	318988640	195333490	349193461	7976861	13131134	690494961	67945153	334978208	485375350	468703081	713252461	151779416	467711538	133869310	1163878	20033276	159408380	509915772	85501989
371	Food	Thymol Sulfate	HMDB0062720		Arylsulfate metabolism	3	NA	-0.86228	M2	56577	752279	38866	131496	169033	83876	369117	175383	1227387	230382	1236660	337199	190829	564223	269591	231168	1160358	5561428	60472	239395	727376	23216	81725	99354	82288	5899251	603173	282094	1091815	221486	6076858	395628	863468	1734031	76640	64193	132494	15432	893140	299210
372	LysoPA	LysoPA(0:0/16:0)	HMDB0007849		Phospholipid Biosynthesis	1	90	-1.28369	M2	130634906	122261082	121907719	132509129	140637345	113739189	98024245	109368073	85170058	152810094	78028260	71134486	80237171	125905463	106024634	128317726	117588860	191974186	125109236	113263196	168209478	166749579	89206953	115695813	91135064	120385772	164461649	96724341	140344784	130061394	115818745	223149880	105060099	167480087	122125540	111270551	101469561	89282901	138061742	99406171
373	LysoPA	LysoPA(0:0/18:1)	HMDB0007851		Plasmalogen Synthesis	1	79	-1.61497	M2	61416645	54849158	57777584	59122283	59328325	52792669	45250510	51106456	40091994	64925447	41869976	34928939	42574852	53580742	46989593	55505333	55228006	76476146	56801601	49883398	71166680	70457490	45469782	61133131	46309009	56152637	73351178	45234933	63312710	56738538	58265574	85602555	52127499	70061908	62858274	58950808	48559075	43337085	59986496	47140731
374	LysoPA	LysoPA(0:0/18:2)	HMDB0007852		De Novo Triacylglycerol Biosynthesis	1	85	-1.4239	M2	33006603	28542683	40126923	34397423	35750127	20192291	20567346	23882718	18461726	28970192	22201394	18020471	21489730	26605097	25493978	33009200	32244867	47431716	23564113	30681120	33618598	33437950	16263533	26966920	28352156	34717486	58592578	19769095	39363123	27797581	39508122	30784756	33833698	30639875	34069251	29317758	29601195	20890880	31338533	25683758
375	LysoPA	LysoPA(0:0/20:4)	HMDB0012496		De Novo Triacylglycerol Biosynthesis	1	89	-1.01544	M2	4203541	4043452	5140077	4600916	5613216	3456105	3340542	3715260	2781188	3272109	3719525	2436884	4104747	3409112	4393775	3302371	4767608	5162705	4025675	3410920	6138196	4287831	3172523	3999602	4042343	4662543	4340974	3062391	2985474	5118749	5359809	6359671	3695004	6801739	4457078	4290597	2609463	2716135	3888502	2765014
376	LysoPA	LysoPA(16:0/0:0)	HMDB0007853	C04036	Phospholipid Biosynthesis	1	95	-1.28369	M2	876302618	857064512	825346210	896750542	896026091	852511519	727999460	787380851	629773667	981035040	632484841	528614975	605360514	820977070	797688599	821354846	833110373	1166435856	885081045	778545135	1048089190	1085807394	701652381	881887419	733655519	849076970	1068553032	705053243	990738724	867313608	828108642	1313261593	776006855	1165767534	887291536	854406371	740540197	648782657	957840278	751778249
377	LysoPA	LysoPA(18:1/0:0)	HMDB0007855		Plasmalogen Synthesis	1	80	-1.47474	M2	196316064	150178648	187439564	170721338	161597558	132450717	136010397	140698029	109592172	190864031	142756491	105541027	148099433	154443291	126310119	177827891	188528239	221973356	185799932	146288445	231413124	213588620	139295368	205386924	134309575	164903636	270169385	127746997	196613097	156761492	200735566	247384425	166872127	215526728	197825473	212684618	142178464	141535158	150523356	121636560
378	LysoPA	LysoPA(18:2/0:0)	HMDB0007856		De Novo Triacylglycerol Biosynthesis	1	80	-1.70566	M2	261514645	247293783	306981341	281003461	278212719	188341005	199953327	205436532	171664855	239875808	221165377	164531878	188004500	226582975	238698528	267579040	301752551	370999961	212515274	255411753	298726022	286350186	149450727	265215486	261314152	294882325	460086193	182286011	352923005	247627485	357939004	253448387	290684663	320410931	283732047	273707359	246229946	195428206	258479800	224900684
379	LysoPA	LysoPA(20:4/0:0)	HMDB0114742		De Novo Triacylglycerol Biosynthesis	1	92	-0.81521	M2	31399741	29348032	37686371	33173118	44785077	25084733	26494057	28051897	20492903	24283946	27989647	19352050	30908336	23898829	34487320	23040956	39632675	38541767	30758978	26583145	44730855	29234635	25247619	34760867	30862483	35891224	30885434	23105140	23096648	39568427	42382532	45152750	30817879	54256275	33257197	33652868	18620188	21478896	27891587	21774474
380	LysoPC	LysoPC(0:0/14:0)	LMGP01050073		Arachidonic Acid Metabolism,Leukotriene C4 Synthesis Deficiency	1	94	-1.69072	M1	9181026	3420466	6213902	6474314	5622655	9741976	7534078	6272168	2085935	10126940	6916861	3106700	6587901	11370213	4866673	7961845	9761096	11524291	6509633	4863793	12111782	11793731	4783271	4317259	5064711	8598027	7337228	3873025	5665703	6423628	8826847	19769265	3154417	9424045	5513891	5486397	10085876	6869009	10931866	6272884
381	LysoPC	LysoPC(0:0/15:0)	IPT-NM054		map00564 Glycerophospholipid metabolism	1	99	-2.32614	M1	7013456	3162112	2769030	3868728	3703555	4109975	3436450	3225392	2165122	5018402	3829428	2669591	5030262	5303650	2884416	3803772	7327191	7545954	5030855	1732506	5104473	3253998	1934343	2596864	2142559	8151405	6575726	3105728	4826903	5427790	8485823	10210757	3189440	11167383	2678699	2592253	3764428	3366397	3351246	3263455
382	LysoPC	LysoPC(0:0/16:0)	HMDB0240262		map00564 Glycerophospholipid metabolism	1	86	-1.88043	M1	687858205	574420831	560009762	534478450	558567198	542270185	436969394	466642989	437082346	703372971	393548802	405563499	479743035	603481625	556518747	639687487	578039388	861433352	567174696	453137939	650622006	737093598	398469409	513304063	546493793	625084330	797591364	497065135	524785485	561884210	498214328	988467148	427416367	570009156	470595956	462291372	581250092	506474760	650069824	538476879
383	LysoPC	LysoPC(0:0/16:1)	IPT-NM056		map00564 Glycerophospholipid metabolism	2	95	-2.08446	M1	13115982	8152267	11955024	9204289	10757205	14052804	10469011	8073573	4070094	13620616	7826442	6938206	10546638	12995339	9756631	17001899	13316950	16149934	12621010	8717640	17443415	16710671	8591696	9567804	11134440	10487122	13226139	7096047	10439179	8880954	14341470	25727753	8003944	12121397	8746770	9804166	14657948	10633555	13708040	8662661
384	LysoPC	LysoPC(0:0/18:0)	HMDB0011128		map00564 Glycerophospholipid metabolism	1	97	-1.70066	M1	142677240	66093333	75771455	59401968	61019662	99953729	61021911	68681280	50592299	94685078	69067234	44666367	87933308	103937423	60663796	102999599	92771994	124061500	60863178	85935767	106935115	101788447	75530596	96203667	85082619	83278494	111823838	69786862	75732860	69294249	71554436	151931429	53464514	61010329	84155855	70069814	91767605	77222826	54787209	84674079
385	LysoPC	LysoPC(0:0/18:1)	HMDB0061701		map00564 Glycerophospholipid metabolism	1	96	-2.12675	M1	83931803	61370830	82172527	65795482	56462083	50671448	47762106	54723393	52016803	64729181	65337007	51322469	74360228	61223094	51792804	78466415	66795313	69869316	70218092	61515731	71609254	77614315	58947528	81669033	60754549	68887712	101542246	52143855	60035776	54936267	71061426	76058327	56152414	51192558	74583802	79403394	61477244	64295397	61457807	53950179
386	LysoPC	LysoPC(0:0/18:2)	HMDB0061700		map00564 Glycerophospholipid metabolism	1	92	-1.38315	M1	275726305	235207534	298562926	242451645	242091365	158170053	170415898	182843657	169209186	250598601	178736490	179561696	196816722	225470946	214730364	288900547	258655425	379216090	174168487	237511402	261055409	272416864	124348015	212316773	257975791	317408149	464260112	166455510	275398522	235581846	309386424	241405908	263334368	207512969	243461567	208090753	251586462	214326726	250729026	234523896
387	LysoPC	LysoPC(0:0/18:3)	IPT-NM076	C04230	map00564 Glycerophospholipid metabolism	2	96	-1.92907	M1	2615482	1292477	3059518	2318679	2342997	2992293	1764909	1306174	1266411	1765617	2362420	1855963	1810181	3111812	2305006	7253533	3310236	3251329	2902186	1412347	3664509	4065047	1175786	2031730	2818254	3167663	4057385	1242720	2081993	2121938	4007402	3703988	2089597	2944214	2939804	3570961	3241983	1620413	2610517	1593916
388	LysoPC	LysoPC(0:0/20:1)	IPT-NM062		map00564 Glycerophospholipid metabolism	2	96	-1.77659	M1	1277318	634892	654513	572670	444344	386702	377080	399001	568840	602483	669968	556095	944887	611554	563214	868265	865038	1037099	722372	774178	865834	683422	712260	1001382	798812	634303	739494	620502	561806	446861	570606	1054772	592220	341988	821718	694806	559117	608097	422779	602267
389	LysoPC	LysoPC(0:0/20:2)	IPT-NM063		map00564 Glycerophospholipid metabolism	2	94	-1.96014	M1	1412003	972642	885614	961868	944270	823517	706643	839652	872342	1034618	1015660	841767	1186456	1488992	974574	1655239	1316387	1443364	977259	1281044	1432166	1401467	1161239	1321375	1393969	1348717	1964011	973583	1109050	980136	1006009	1514296	1027232	899639	966795	1077778	1603971	1417133	913814	1202873
390	LysoPC	LysoPC(0:0/20:3)	IPT-NM064		map00564 Glycerophospholipid metabolism	2	76	-1.8099	M1	13164175	7511975	10658862	9750325	10756262	12584600	11509462	12019780	5746212	14353374	12742808	8335319	14256899	18563454	8209280	12022381	15497330	16883977	9301187	15389459	24823548	23669948	13230574	11926712	15846346	15318612	17473403	9381236	8357330	9870698	12866122	19911576	7374506	13381573	11619118	16484853	17280669	14526328	17319761	10382635
391	LysoPC	LysoPC(0:0/20:4)	LMGP01050121		map00564 Glycerophospholipid metabolism	2	96	-1.54642	M1	73197692	65274263	74965628	63708636	77796354	58423170	55284519	59632372	61823404	57545877	67423129	47999247	80061260	55319660	71246176	56650293	76103188	77158292	62897056	60002561	94523527	70582703	55546076	69268526	72201513	89315368	66952449	52453491	41442994	80164449	85576041	89579962	54759547	97510256	69135219	65299947	48109482	52687282	65628761	51949348
392	LysoPC	LysoPC(0:0/20:5)	IPT-NM067		map00564 Glycerophospholipid metabolism	2	96	-1.95624	M1	17362039	2980917	7102633	8275246	3725545	3350109	2812721	2102098	2143156	2878037	4983299	4411309	2869563	3831200	2231863	5978820	4193927	4701192	5019006	1148324	4537360	4681662	1389720	4592849	2768538	4948671	2921296	1528116	2784319	7208498	6126272	8722791	1749385	4259606	5022311	2449113	1473212	1925213	2257277	1572283
393	LysoPC	LysoPC(0:0/22:4)	IPT-NM070		Lipid metabolism	2	93	-3.69075	M1	364999	312058	575454	436689	433781	598916	633688	461289	724914	275572	1036067	387791	705033	682857	585082	425727	473376	470725	363032	940432	752367	899134	979570	558261	736501	703314	510855	458350	182608	263204	703506	301670	178112	774971	670868	958573	399846	337592	474950	551660
394	LysoPC	LysoPC(0:0/22:5n3)	IPT-NM077		map00564 Glycerophospholipid metabolism	2	96	-3.23191	M1	3290773	2923274	2843709	2953829	2440487	2571850	2887532	2481186	2511964	2981637	2836290	2072556	3141027	3040728	2109499	3945916	2979117	2561978	2716840	1425139	4359305	3013766	1806560	3241972	2587021	3558070	3598498	2607606	2312996	3186448	3772106	4402074	2322191	2944646	2869371	3098090	2499732	2277002	1797823	2388769
395	LysoPC	LysoPC(0:0/22:6)	IPT-NM057		map00564 Glycerophospholipid metabolism	2	93	-1.80329	M1	20237898	13774380	17306108	14053452	11976787	7153044	6719368	7911684	9453532	14806370	10524885	10522257	12116974	11091290	8768573	13098732	11443453	17803887	14725170	9842712	16241957	9821155	9193286	18038520	9582005	15922641	10956992	9591384	9066302	20546888	10614439	22534021	7657271	11730860	9309233	6701346	7199188	8849528	11887604	8164418
396	LysoPC	LysoPC(14:0/0:0)	HMDB0010379		Arachidonic Acid Metabolism,Leukotriene C4 Synthesis Deficiency	1	94	-1.43006	M1	92236596	32080830	57111877	59849588	50823268	101313501	76020761	56755048	19348054	101521691	70570926	27995779	69692605	106598708	47797716	77732387	97208047	115410512	63542924	47643295	119496098	111908493	45881756	42842408	54673920	78970971	68517135	34861823	53564894	60944838	87989075	190822464	28241211	96503515	50903010	55318696	103271974	67209286	101489020	61993181
397	LysoPC	LysoPC(15:0/0:0)	HMDB0010381		map00564 Glycerophospholipid metabolism	1	99	-2.07305	M1	54230280	29399355	21868521	28920048	32062843	37922939	25803261	26398710	22398922	41839243	34125667	19052672	38867620	36824552	25094113	35131414	34020240	51862555	41205794	17477447	46146538	30084495	18758558	28056912	21566937	45971848	38994476	26257660	25537697	36229120	29545979	76676064	22972322	50572586	23415138	27303718	31894730	28491645	24422409	30288751
398	LysoPC	LysoPC(15:0p/0:0)	LMGP01070003		Phospholipid metabolism	2	90	0.11612	M1	576308	910343	798778	700314	195568	474343	448538	1353673	1325401	472861	1021676	515560	936357	711956	513429	423581	503282	603829	507848	793814	513328	492188	747175	831595	303584	902104	568372	867603	507920	570614	670366	498228	531399	513661	877812	476542	540788	731106	682630	848083
399	LysoPC	LysoPC(16:0/0:0)	HMDB0010382		map00564 Glycerophospholipid metabolism	1	86	-1.45003	M1	5903303812	5170598510	4991477141	4719388252	4697794182	5452303782	4143679747	4258671349	4346224934	5770298544	4257587949	3526770473	4608064146	4922744636	5231485761	5396016942	5044835445	6772604329	5267777721	4570008592	5482452083	6377005013	4129765547	5195214784	5127646812	5614330822	6332212938	4383297862	4928693617	4654575641	4585082178	7562148849	3618162679	5392307240	4367313478	4756722114	5139545003	4498784128	5657441831	5140920242
400	LysoPC	LysoPC(16:0e/0:0)	LMGP01060010		Lipid metabolism	1	97	-1.76288	M1	40703192	41951441	28935745	43112119	27643940	32206303	27118134	38572247	48675292	36570159	41015244	23560901	35593971	31862377	40507160	41362925	36463039	39643589	40484885	31275735	39163764	44972795	38676434	39230780	36838474	50924712	49417550	31179697	30145934	26718126	45676069	66221661	25870021	32110045	38267393	24507913	43758822	38028596	25446800	28420200
401	LysoPC	LysoPC(16:0p/0:0)	HMDB0010407		map00564 Glycerophospholipid metabolism	2	94	-1.78176	M1	54607126	44053280	28187289	44808812	31774985	30446687	25812903	34005833	44554018	32494376	39680843	24562430	40005958	30203617	30962430	46416070	38250859	29642678	33301004	29298625	41114029	37201706	37926945	53474589	43786251	50277080	47354587	28729774	26843398	30782908	49926282	60021404	28731769	36565282	42734146	31513798	39659044	34128918	22182896	23193457
402	LysoPC	LysoPC(16:1/0:0)	HMDB0010383		map00564 Glycerophospholipid metabolism	2	95	-1.96099	M1	146035295	85395260	126981974	98718194	114144585	155238697	107894085	88400089	44227697	143157458	93107375	71098001	122042009	132101855	111848715	173101107	148274498	169904315	130993610	94083395	191327381	179573774	93196812	111409539	128466064	120184253	153209607	71662182	109679411	88805299	147084780	256768824	77463678	133621507	99209688	107127146	168834231	116274684	142984645	95020834
403	LysoPC	LysoPC(16:1p)	IPT-NM060		Lipid metabolism	2	86	-1.099	M1	5504751	4906641	3549648	4474971	3356015	4833316	3356486	3350646	3782996	5722928	4122406	3362858	4083535	5099389	4674509	5312722	5010608	5839834	5051755	5535270	4168610	5909057	4758665	5850798	5366250	4417435	5676550	5281376	4215403	5373387	4257467	7012024	4470159	6044897	3766009	4182483	5374757	4570970	4595730	4416982
404	LysoPC	LysoPC(17:0/0:0)	HMDB0012108		map00564 Glycerophospholipid metabolism	1	95	-1.51899	M1	67716284	33682646	23814924	34223817	31720040	33750847	24195106	23057496	35260860	39824849	34110375	25308512	43672443	30496206	34510059	41559192	50479099	58246705	42642696	26024249	42197040	32046627	24963425	48191103	25337451	54737522	66389302	33191320	39716202	39387690	33867691	62014078	26102794	56436905	31633096	37189479	28360600	38692450	22298566	37045458
405	LysoPC	LysoPC(17:1/0:0)	LMGP01050126		Lipid metabolism	2	97	-1.5959	M1	12752571	6351652	8056630	9127359	7029663	6179324	6631019	4106770	4290314	8653802	7036507	6186390	7609728	7414923	6778171	10256233	12677420	14376571	11417842	3967147	9447538	6885261	4104835	7910642	6299847	13739501	15932188	5484272	10437043	10712283	12866800	15764754	6656984	17254525	7465520	7372424	6775323	8023288	5802261	6321327
406	LysoPC	LysoPC(18:0/0:0)	HMDB0010384		map00564 Glycerophospholipid metabolism	1	97	-1.70066	M1	1758015194	981616999	1026707068	879345982	784880131	1448183403	848013203	980250011	769048383	1166665023	1085603307	612950392	1199522728	1257610368	913952018	1293399784	1239766466	1637120846	915495927	1257611698	1342342473	1453587714	1136068001	1428788439	1169875249	1159713454	1550127686	966638345	1146473617	870971893	1018515343	1880639669	714588419	927917660	1205120068	1075314333	1137025034	1032460274	823981792	1216177438
407	LysoPC	LysoPC(18:0p/0:0)	HMDB0013122	C04230	map00564 Glycerophospholipid metabolism	2	85	-1.54175	M1	26833453	26639435	20099694	24301977	19199452	22199602	16665153	21762264	26961158	21804374	25442576	18195718	27893418	21409438	25639016	28804068	23719071	24515313	25468212	23320141	26271919	24833019	26765952	32110693	24301023	26363028	28929203	18967674	20853778	17470314	21544439	36353884	17743337	20971003	29623852	20144600	25498891	24351022	13664860	18662359
408	LysoPC	LysoPC(18:1/0:0)	HMDB0002815		map00564 Glycerophospholipid metabolism	1	96	-1.42567	M1	1096605066	722709550	845469364	736321837	657000594	715167514	615492536	623091297	621099379	874001186	831042571	561332469	980183336	758068926	736461201	938631350	926777015	1037361446	942532435	728387923	937074965	1007648286	699315727	1068640208	826791455	905318740	1362137981	673485148	812401709	698168184	954444653	1129549845	647198631	747350760	820760651	962778197	825192462	778646150	764838210	708799250
409	LysoPC	LysoPC(18:1p/0:0)	HMDB0010408		map00564 Glycerophospholipid metabolism	2	88	-1.61905	M1	5519398	4119219	3001603	4567779	3152309	3167296	3255680	3502968	3960152	3738452	4416398	3189698	4280963	3937187	3409984	5009424	3279729	3709299	3118149	3291955	3806352	3346867	4019640	5002174	4493959	5129596	5679219	3754827	3044966	4006489	4664268	6127093	4033334	4044695	4751211	3273367	3447845	3648599	2311429	2586886
410	LysoPC	LysoPC(18:2/0:0)	HMDB0010386		map00564 Glycerophospholipid metabolism	1	92	-0.91395	M1	2468338492	2035898397	2620076973	2173979238	2035964733	1629837364	1606473475	1674201816	1607263716	2163777620	1862683701	1591684791	1820282457	1900476894	2075250730	2487769520	2236273362	3165670091	1729615314	2204598672	2224266861	2585836416	1219091900	2104991246	2337347516	2816427734	3693007364	1468787873	2523279952	1949297731	2755344967	1997318087	2146235100	2129850731	2192747128	2003505494	2213870940	1887551474	2341903554	2241513948
411	LysoPC	LysoPC(18:3/0:0)	HMDB0010387	C04230	map00564 Glycerophospholipid metabolism	2	74	-1.34029	M1	23497544	14415170	25663236	21029277	20709352	30850197	18225102	12866998	10432346	17826366	21834894	14492431	16419150	27704566	21080516	74414652	33890333	36700255	26830962	13366755	39022393	37709245	8788198	18400983	27530959	28144291	47700848	11212763	19353212	20974280	44090511	38943068	19500239	28759751	26308755	31017653	29652955	13434046	25886144	16649937
412	LysoPC	LysoPC(20:0/0:0)	HMDB0010390		map00564 Glycerophospholipid metabolism	2	95	-2.09159	M1	15053	3691	9727	180059	10948	3691	3691	9489	22953	3691	18298	12769	3691	3691	3691	10483	3691	3691	3691	3691	3691	22471	15542	49827	3691	3691	3691	3691	34917	3691	3691	13572	3691	37550	28204	3691	3691	26677	3691	3691
413	LysoPC	LysoPC(20:1/0:0)	HMDB0010391		map00564 Glycerophospholipid metabolism	2	96	-2.22017	M1	11708671	7038680	6221751	7423415	5320028	5413897	4089858	6413866	7517957	6775293	8900513	5197151	8914292	6401190	6282738	9336309	7181260	9068083	8576014	10261421	6848502	9071430	8322163	13804303	7454799	7896332	9564220	6365822	8437023	5817828	6554734	10859784	6331546	5550985	9219039	8516125	6423088	7100862	5713577	7883997
414	LysoPC	LysoPC(20:2/0:0)	HMDB0010392		map00564 Glycerophospholipid metabolism	2	94	-2.07144	M1	15872605	11322917	9986101	10717966	11133429	9642221	8524425	9509645	10036418	12389937	12328384	9309714	14457022	14666240	11297515	19483747	14914810	17252524	11825809	15654978	16509796	15691974	12854723	15942005	15600701	15799352	22578220	11083266	12988262	11107493	12437735	18646827	12884805	10413325	12535994	12988234	16678229	15629929	10521075	13853946
415	LysoPC	LysoPC(20:3/0:0)	HMDB0010394		map00564 Glycerophospholipid metabolism	2	93	-1.69818	M1	126148430	63016410	107657000	86810835	96406297	126759994	112570813	105667993	42989853	131537232	127078810	77642865	141271906	169935067	79677148	114788152	154916470	164777643	91459580	147171244	233777961	231291896	130402713	115868550	164534678	137525576	166545064	87405975	74695162	84380051	133182543	189414388	62761987	140757988	107746235	170656612	169779345	149956634	163061952	106132887
416	LysoPC	LysoPC(20:4/0:0)	HMDB0010395		map00564 Glycerophospholipid metabolism	2	96	-1.54642	M1	568767501	505599643	611528708	502824663	616630741	454454525	453540353	454028482	390463607	409030102	536410321	387628249	634883289	393494598	623280332	427902627	599442161	635151211	538733345	451283969	692057370	542300379	453450630	567802736	581170386	687225857	516516129	392078307	346139635	643881708	647073912	670727948	442762230	823739908	540249662	538857552	319886339	437588586	508080458	452287952
417	LysoPC	LysoPC(20:5/0:0)	HMDB0010397		map00564 Glycerophospholipid metabolism	2	96	-1.61861	M1	142526244	23718840	55333334	65806827	28090323	28244544	24009352	15092672	13907040	22403861	42314029	37746599	22628359	32643541	18165564	48678831	33443316	39929330	41851109	8586247	37592897	41268930	9881480	34738116	19251392	40933372	23057333	11082274	24047221	60237086	52740758	72667124	10297209	36148455	42717324	19482830	11254246	12909853	18548639	12628222
418	LysoPC	LysoPC(22:4/0:0)	HMDB0010401		map00564 Glycerophospholipid metabolism	2	93	-2.6244	M1	3853231	4559759	5968978	5143156	6294334	8200115	7583051	6758957	5371505	5243203	7081355	4379619	10117833	8874069	6339079	5401620	8399344	6954765	5325210	9227926	12958598	11227608	9367953	5710099	10912897	10959761	10875383	6075432	4584996	4002292	10330941	10665135	5804576	8316493	7423276	13212455	9452834	5346025	8011840	6739138
419	LysoPC	LysoPC(22:5n3/0:0)+LysoPC(0:0/22:5n6)	HMDB0010402		map00564 Glycerophospholipid metabolism	2	96	-1.84075	M1	21059172	13272682	16743327	18295742	20162628	17019831	17404241	15438036	13458837	17076998	18023268	12832312	21415333	20761343	15223504	27371954	23070836	23712461	20048650	11654113	30549680	21786950	12051484	21946736	19705659	24462951	28001790	16681006	11470076	24126017	24770274	34942592	11540017	18856864	16701442	22747313	16811081	11462079	12181403	15324919
420	LysoPC	LysoPC(22:5n6/0:0)	HMDB0010403		map00564 Glycerophospholipid metabolism	2	96	-1.84075	M1	3645380	6201762	7227647	4784918	7165313	6567996	6350290	7982941	5126697	7081084	6014751	4585018	11886703	7811345	5724692	4102394	8005865	11013502	3894577	12942791	17904381	10428965	11413792	6022017	11227199	9964352	8113970	11794966	5163187	5803707	11320304	14878043	7250477	8812496	6143951	8879060	9827200	6844432	9830876	7638997
421	LysoPC	LysoPC(22:6/0:0)	HMDB0010404		map00564 Glycerophospholipid metabolism	2	93	-1.91068	M1	178832819	120059071	157885746	127759311	109495090	64155932	62888506	67888699	70733462	127228327	99943890	95293820	107750839	96833299	87306265	121074688	106839694	172065820	138191775	83485430	148990024	87909392	80330382	165411868	91587610	147870438	103588463	79305271	86380652	188336621	95570523	203073277	66341834	119535154	82891057	64106206	59738368	80353522	108692661	75883346
422	LysoPE	LysoPE(0:0/16:0)	HMDB0011473		Phospholipid metabolism	1	95	-2.62831	M1	6698270	5618063	6455925	5600429	5395766	5923987	3713089	3706692	3748337	8508062	4327569	3373817	3644708	5872258	4933836	6522027	3799518	7088067	5106997	5499989	6367139	11616625	4715365	4737153	3845551	5134500	7145270	3809897	3966442	5025040	4381617	6176574	3526633	3706235	4884206	4104080	5958502	4994710	11851157	5082841
423	LysoPE	LysoPE(0:0/18:0)	HMDB0011129		Phospholipid metabolism	1	99	-2.00978	M1	4822660	2921049	3628272	2896185	2743509	5122056	3304934	2763764	2232170	5753154	3753536	2162882	3257411	3816113	3351239	3432915	3161847	5297808	3352662	4406541	4452141	6771716	3411433	3785802	2939310	3788118	4490426	3073451	3246617	3251678	3090940	4543020	2311936	3067009	3767734	3227763	4293082	3298926	7386211	4334426
424	LysoPE	LysoPE(0:0/18:1)	HMDB0011476		Phospholipid metabolism	1	80	-1.83909	M1	5365582	3386952	4866605	3538761	2905950	3736793	4043612	3078515	2653757	5959004	4174257	2244768	3768281	4328547	3713225	4375002	3719847	5777662	4461741	5033932	4747050	8615609	3611107	4203320	3409210	5405939	8015206	3223850	4218077	3012105	6229908	3779899	3404099	3136020	4962330	4612938	3967801	4468472	7649828	4411991
425	LysoPE	LysoPE(0:0/18:2)	HMDB0011477		Phospholipid metabolism	1	90	-1.60315	M1	19930393	15145584	19860751	16318303	14598164	17592835	14794584	14687939	13591323	25207383	15176829	9786686	13712086	20971958	13442810	20860783	16718760	22512574	11395235	28223150	25239965	39814328	10855112	14644376	17311145	23370191	45378002	13202148	21882525	11254252	22830633	11926578	19147965	12574529	18199515	16758793	27545637	17475731	29516025	22743285
426	LysoPE	LysoPE(0:0/20:3)	HMDB0011486		Lipid metabolism	2	88	-4.08134	M1	527892	23153	148213	218992	365002	205142	416423	195772	103017	1331111	998702	155696	597794	946812	20460	325133	877065	436137	244288	1354027	1866844	1882475	683764	8573	414022	694496	710754	776213	188193	148645	688212	593056	203081	534757	257994	422367	1236371	1050067	1213894	530198
427	LysoPE	LysoPE(0:0/20:4)	HMDB0011487		Phospholipid metabolism	1	91	-1.89109	M1	25921979	26698747	24787183	23362242	19366464	25459545	19499978	22607789	33929388	28334387	31523541	11877970	32899318	16473450	18334216	15260596	23745740	22928459	20069925	29022330	33070243	38742532	22544178	27345928	19329849	45214300	19856774	23960582	18757894	18668128	38031294	17803949	20664115	27118014	22596021	18860240	20912218	19646263	28978032	19473104
428	LysoPE	LysoPE(0:0/22:5n3)	HMDB0011495		Phospholipid metabolism	2	89	-1.84529	M1	1434309	1248240	1038416	1137874	1222371	1725640	1418775	1311589	1495219	1590750	1574088	626791	1711217	1422788	1236424	1246236	1371055	1250838	1195395	1394790	1825141	2326882	861657	1478006	1258855	1703159	1376942	1340703	991544	946983	2234537	1435897	858808	1494021	1296147	1448725	1510269	692052	1184453	1345360
429	LysoPE	LysoPE(0:0/22:5n6)+LysoPE(22:5n3/0:0)	HMDB0011494+HMDB0011525		Phospholipid metabolism	2	93	-1.84529	M1	5762686	4177242	5788327	5443269	5512222	7597940	5309518	4815885	3859844	5897456	6548499	3110951	6172497	6743702	4726037	5917040	6465168	6141256	4654188	6333091	10397165	13624358	3822292	5112971	6960252	6806013	8525658	4648162	3517108	3931967	9458369	5966349	4439483	5486390	5587857	7112232	6570028	3830079	6913998	5678325
430	LysoPE	LysoPE(0:0/22:6)	HMDB0011496		Phospholipid metabolism	2	94	-1.45694	M1	19385967	13717055	17333729	16358469	9819580	9849594	6722790	8172840	11944339	17924890	14081344	8517481	12528307	9430096	8817768	8916783	9644928	12738577	11701069	14027185	17520732	16198966	9220160	17396477	9851114	16889503	9534702	9780238	9437289	13295932	12642570	13626253	8061978	10773026	9788086	6413465	8927242	9177564	17129108	9565509
431	LysoPE	LysoPE(16:0/0:0)	HMDB0011503		Phospholipid metabolism	1	95	-2.35961	M1	72783518	66876456	59689529	58952308	55774187	79013883	46583896	39783155	44409683	96307588	56629560	36986162	43107416	58673823	64694401	66199261	41666881	72822795	67135463	65725867	66681685	129209200	55947675	61943351	42882058	66108083	85937318	44433123	49739366	52137264	47542721	75573420	34720248	49526577	56334362	53939384	70987048	56501790	135421490	63567632
432	LysoPE	LysoPE(16:0p/0:0)	HMDB0011152		Phospholipid metabolism	2	97	-1.99045	M1	13325462	12657787	10617801	12899118	8800141	10336714	9435349	12162422	14149537	14551832	14981652	7109082	12027720	9273044	9611724	10100746	12006884	10188965	13307009	10267720	11397909	13239451	16447250	18941809	8024960	25370350	10001829	11849121	10091984	10980315	15549630	13867714	9223830	12677292	16006659	8273974	10939945	10516041	9409845	8852119
433	LysoPE	LysoPE(17:0)	HMDB0061691		Phospholipid metabolism	1	94	-2.40754	M1	527716	861444	208896	768133	102563	1145750	212873	469334	679707	871610	928664	20640	411601	133649	811011	184216	145925	383775	1297095	769004	400307	1261347	599558	943166	51424	1208904	1427888	229570	829467	186410	117498	191372	87648	1338059	762576	1014882	149082	18438	1326291	1076228
434	LysoPE	LysoPE(18:0/0:0)	HMDB0011130		Phospholipid metabolism	1	94	-1.69342	M1	58552960	35445202	42551474	32959085	31093605	60654378	38354385	30511768	26591172	69903233	45476563	24114375	38352651	42087451	40277092	41136724	35102828	63240047	40708016	54545916	52012395	84431009	41273771	45081212	35823812	43103083	51961676	37694053	37442942	36604695	36282000	51112063	27306509	35839451	42069855	39537011	51545323	40139652	87871929	53928295
435	LysoPE	LysoPE(18:0p/0:0)	HMDB0240598		Phospholipid metabolism	1	85	-1.84714	M1	10912435	7830561	7031675	9738481	5073406	6274275	6131619	7461514	11160982	10757625	11513630	3492690	12403527	5620088	6064577	6708739	9099621	7694601	7607291	7335250	7604454	7922216	9501728	14481986	5308000	17047555	6741355	8297038	7260665	6771945	13682912	10133771	5322532	7681657	9582887	6083256	6621784	7802317	6087581	5295026
436	LysoPE	LysoPE(18:1/0:0)	HMDB0011506		Phospholipid metabolism	1	85	-1.64848	M1	55107099	29421457	47989929	29345446	25570896	40765210	40862417	25026509	19359185	52468222	41544593	19018818	30790751	41181836	37691603	43903954	37008683	56266193	45335212	46258539	42845475	86563873	29104374	40474430	35917501	47811759	84297104	26847499	42422313	26479097	65347659	32026143	31833056	30247214	43884850	46794494	42010033	45240476	77968223	42808112
437	LysoPE	LysoPE(18:1p/0:0)	HMDB0240599		Phospholipid metabolism	1	85	-2.06422	M1	4733359	6031827	4798468	6219447	3241969	4313999	4242547	5065144	6684026	6008978	8233089	3505374	6397518	4314365	4188407	4568340	4843307	5540406	4583302	4606415	4752866	4997146	7338676	10097159	2886550	13074345	4068236	4766913	4883399	5768371	6045494	5534630	4269316	4937585	8122550	5066526	4018783	4248937	3654027	4164733
438	LysoPE	LysoPE(18:2/0:0)	HMDB0011507		Lipid metabolism	1	97	-1.47554	M1	151676189	105129530	146557217	106849390	107088445	136713409	108065126	96871279	80837235	164523929	107956573	73898491	90461298	149747601	111247457	159119930	132414479	169499723	85298904	191595999	189237645	273202268	68792827	106203644	151132799	157566772	342628105	90519919	157007269	80668847	164691251	85387306	140111662	98730410	125641966	135317287	221907165	137403434	217505527	164624868
439	LysoPE	LysoPE(20:3/0:0)	HMDB0011516		Phospholipid metabolism	2	88	-3.14338	M1	8028817	2671676	4473296	4370763	3967806	7654736	5539017	4939822	2337176	7873303	7416700	3220709	6928349	9506439	3809193	6043974	7292583	5616762	4651114	11180033	15529506	21010541	5861287	6408216	7879307	6511356	11084198	4043617	4025256	1948877	7163278	6344186	4308700	5505491	5615297	9007769	11121948	9298328	11553332	6251999
440	LysoPE	LysoPE(20:4/0:0)	HMDB0011517		Phospholipid metabolism	1	91	-2.07336	M1	103322022	84894631	107472804	89551078	90483009	101088310	78697655	80862050	75237006	94434367	100199265	57695650	94067983	70298004	88677750	69192051	96383104	96841610	82955936	121980151	163470398	179153900	75198166	94044883	109916746	118344734	119333985	69949765	74721508	76418045	119945728	72290587	97061135	109287725	89875408	98917325	88468446	86775799	136061084	97411446
441	LysoPE	LysoPE(22:5n6/0:0)	HMDB0011524		Phospholipid metabolism	2	90	-1.72976	M1	1603316	3198529	4406265	3158820	3481784	5415078	4087446	4178811	2966970	4933160	4499447	2418557	5933263	4431459	3817874	1504877	4621827	4749490	2125605	10459575	12659807	11828612	6247070	3246567	7643374	5531786	4956985	5505786	3028337	2207031	7961103	5334695	4471591	5811915	3479180	5260957	7125552	4396825	9983080	5134884
442	LysoPE	LysoPE(22:6/0:0)	HMDB0011526		Phospholipid metabolism	2	94	-1.57291	M1	97966817	62375567	100178442	80610741	52683143	49229275	36251598	37478618	44908355	86647991	68025369	47369487	53408559	50214466	49444398	48308801	54785212	66082705	69112981	65972623	107334085	92203703	46814065	86210973	63935844	74501995	62380843	38894783	46935126	75025831	60388732	70943919	44847715	60732982	49982280	35527171	48090652	48817433	99314164	46545788
443	LysoPI	LysoPI(0:0/18:0)	HMDB0061704		Glycerophospholipid metabolism	1	97	-1.52689	M2	794602	674811	619314	796418	840867	607153	719148	677385	814623	950718	714559	635010	600636	648010	562928	783087	854860	930780	756671	896306	1155762	1009830	1079681	1031167	612288	873788	718997	741600	1079982	1005846	730966	1154716	720249	1543385	911268	783304	632196	1061232	899298	749970
444	LysoPI	LysoPI(0:0/18:2)	IPT-NM043		Glycerophospholipid metabolism	1	93	-1.24818	M2	856555	1302737	1878035	670485	1107886	898722	1086479	738444	521504	1348273	611317	987080	679491	956265	811035	1240133	932363	2195102	1163072	1157402	1648775	1615243	473942	571037	1081362	894684	1042098	808521	1597173	1197090	2350489	1185586	865370	1509704	1030045	832016	1294410	671251	1789805	1150370
445	LysoPI	LysoPI(0:0/20:4)	IPT-NM042		Glycerophospholipid metabolism	1	90	-1.49548	M2	1585458	1766168	2780499	1515766	1887299	1746299	2021411	1337828	1335542	1984929	1535454	1483873	1964121	1466993	2102936	1341792	1880211	3860523	2166433	2311983	2444453	2308951	1589285	1657417	1887969	2037618	1739195	1402337	2318462	2437263	3114515	2748793	1529973	3348473	1990888	2021991	1763034	1550707	2191985	1804424
446	LysoPI	LysoPI(16:0/0:0)	HMDB0061695		Glycerophospholipid metabolism	1	88	-0.9801	M2	945100	1019437	1042296	736585	1183663	1614374	1561877	1067787	1092641	1457153	871927	846440	724996	1540162	896267	1311047	1240190	1330768	1191877	1331123	2456161	2003310	1534564	847794	1113019	1131527	1185128	1002044	1467944	1211381	1800671	1785326	724554	2251944	1219289	1446245	1652950	1301500	2000293	1259694
447	LysoPI	LysoPI(18:0/0:0)	HMDB0240261		Glycerophospholipid metabolism	1	97	-1.11953	M2	8063299	8880235	7923583	7782412	9100228	7600711	8657442	6709080	8210798	11252606	8166719	7892344	7193426	7310399	8216961	9219719	12036087	9480107	9708478	10748952	13797721	10361795	11326028	10929210	7991741	8982170	8558491	7908276	13032228	11657070	9595542	13692359	7924666	19904002	9955072	9945763	6687357	11620258	8880675	9152495
448	LysoPI	LysoPI(18:1)	HMDB0061693		Glycerophospholipid metabolism	1	85	-2.30767	M2	3941490	4880518	6701839	1898806	2809242	2710657	4746734	3022638	2157365	5059799	3362002	3344608	2826157	3748470	1912894	3790176	3435972	8736946	5908020	3226824	4858282	4534626	3144276	2324727	2490427	4825795	4902792	3100601	7452336	4534219	12283822	5234940	2226974	7025673	5275894	4212101	3964903	2933635	8192867	3465228
449	LysoPI	LysoPI(18:2/0:0)	HMDB0240597		Glycerophospholipid metabolism	1	93	-1.14565	M2	6918802	9492140	13932778	5742105	8464382	7383205	9456969	6591291	4092538	10634572	5280263	7667227	5510011	7669244	6944824	10109664	8408847	17874428	10134335	9621302	13682220	12160100	4751709	5674072	8500493	7316625	9312897	7118179	14112815	10562201	21282385	10069850	6317209	14083458	8713853	7529032	10087287	6571548	15013958	9558036
450	LysoPI	LysoPI(20:3)	IPT-NM045		Glycerophospholipid metabolism	1	93	-1.33439	M2	1639307	1251786	2065036	1487404	1579891	1938419	1880053	1590106	815028	3545177	1997627	1556980	2057922	2032110	1763035	1885646	2603710	4648179	2112086	3329692	3248960	3730808	1513214	1914280	2347539	2023881	2171420	1499991	3284244	2111803	3369913	3666090	1379871	3831536	1784903	2593642	2966376	2725477	3607232	2902422
451	LysoPI	LysoPI(20:4/0:0)	HMDB0061690		Glycerophospholipid metabolism	1	90	-1.29836	M2	12471563	14179662	21710188	13036206	16054896	14611358	17339584	10817488	10795500	16879870	13374895	12379399	16146906	10893199	16782454	11669768	16478102	32430291	19607495	19439931	19102798	18808593	13102988	14857605	15649018	16532781	14744401	10649680	21692795	20853847	30676481	22943338	13603057	31675897	16279153	17618834	12995664	12536259	17968924	15571120
452	Microbial metabolite	3-Hydroxyhippuric acid	HMDB0006116		Dietary Polyphenols and Flavonoids Metabolism	1	91	-0.69133	M2	988140	1294968	179653	6913241	153915	210962	680612	199857	1491365	246517	1096018	1062376	1463341	2661878	437837	1278641	48444	104064	123208	3056197	1983952	13125	516562	630527	9499	1027583	159446	15047	704105	349272	655625	5096615	406230	124371	317926	770868	337966	1507344	396140	2227014
453	Microbial metabolite	3-indoxyl sulfate	HMDB0000682		Tryptophan metabolism, cardiotoxin&uremic toxin	1	90	0.09121	M2	4911803	30096730	13249074	19559125	33832089	53894054	18079938	61600716	65435398	21724203	35797531	60580393	60880974	15226869	23092000	38157164	10462442	10901290	123537539	11381996	13959898	68268757	14422164	56825532	5877592	134907192	18262859	62660883	66893114	37311657	145637452	80661679	35398415	7528137	31689050	17355167	25939325	20671582	42371523	24818547
454	Microbial metabolite	4-ethylphenyl sulfate	HMDB0062551		Phenolic acid metabolism	2	94	0.17707	M2	2517376	427042	878263	44885849	23503661	18745738	39362789	394770	42475707	286811	23067590	52370899	52425465	880727	2553127	39078558	375787	907132	164718	1727546	5162809	253333	387576	21092351	311449	7676398	1277064	471059	2901986	1937423	11100724	7612881	26313395	311524	6031407	198114	454614	221041	1205891	289589
455	Microbial metabolite	5-hydroxyindole sulfate	IPT-NM072		Tryptophan metabolism	2	90	0.16318	M2	121227	977483	487323	671250	1076625	1676529	634340	1897000	2375239	695212	1187330	1872997	2016711	509637	687441	1161355	326168	417299	3679283	434394	457859	2123768	413435	1875021	206289	3909927	523206	1777931	1816814	1167118	4725203	2596886	1244585	249723	958264	561322	857969	685528	1044357	750070
456	Microbial metabolite	6-hydroxyindole sulfate	HMDB0240651		Tryptophan metabolism	2	90	0.16318	M2	74975	285038	99878	202332	237219	241417	76287	234465	554928	134730	202878	430368	305674	151436	145084	209732	30354	38089	387636	306211	211787	371568	75248	450730	18754	423207	111287	508306	489816	152171	458223	455237	259677	44578	246410	152275	142442	446736	536198	374101
457	Microbial metabolite	7-hydroxyindole sulfate	HMDB0240659		Tryptophan metabolism	2	90	-0.55657	M2	47972	147726	13602	4422	1043	21904	3487	40405	31737	27710	1043	9032	13189	9838	11629	17476	1043	1043	65487	2397	62439	2087	3643	16848	20295	31690	1043	33823	63606	1043	60008	31840	74228	1043	78453	63963	1043	95585	3835	9707
458	Microbial metabolite	Benzoic acid	HMDB0001870	C00180	map00360 Phenylalanine metabolism	1	64	1.97786	M2	2754658	2316786	1121280	1869996	1741167	1886049	1820995	1666676	1483087	1756942	2239606	1803394	2467383	1474514	1807793	1721447	1724752	1950181	1429660	1593669	2846769	1373209	1710840	1949113	1922843	1839027	1531944	2158776	2090745	1711456	1726521	2568579	1380023	1658634	1499493	2040598	2159390	2121398	1939321	1861822
459	Microbial metabolite	Betaine	HMDB0000043	C00719	map00260 Glycine, serine and threonine metabolism	1	90	-1.50349	M1	2881051800	2572238032	3136471108	2647196678	2835474691	2884046969	2854262647	3009995171	3204157065	2420295885	2558847100	3437454451	2182335015	2661065122	3772508399	2978872498	3071494176	2878466250	3077893038	2902701872	2328617213	2794563186	3173642787	3096301773	2986343649	3711147039	2412268284	2562753933	3222250027	3033773150	3844321117	2435436841	3534203335	3198776280	2982815283	2961231177	2548290395	2749738000	2311457425	3050239184
460	Microbial metabolite	Desaminotyrosine	HMDB0002199	C01744	Tyrosine Metabolism	1	90	-0.70869	M2	605624	89465	82123	106818	83010	63649	97342	233943	281288	683861	137417	1971342	107276	258615	174515	216952	13084	33046	300952	112803	175135	59310	122141	5032	125833	176338	217630	240562	334409	123001	81835	182726	304896	28754	207017	226143	237951	300458	454022	273665
461	Microbial metabolite	Enterolactone sulfate	HMDB0240506		Sulfated mammalian lignan	3	NA	-1.40811	M2	130069	1466	1466	40607	94404	44383	49897	1466	276828	1466	768414	264378	173062	396243	97818	1466	1466	1466	1466	328205	945343	1466	2932	3138273	1466	62385	1466	1466	8022	21058	1468385	3174179	198253	1466	1466	45480	1466	325813	6640	1466
462	Microbial metabolite	Hippuric acid	HMDB0000714	C01586	map00360 Phenylalanine metabolism	1	90	-0.24733	M1	9729220	7964222	2637704	23865906	4625604	10479716	2441764	2537982	29918910	3106220	27568521	33761173	15479722	12028625	5185379	15054974	2289849	3612763	4504532	35527995	16458648	661355	5324043	38077712	2430131	44898145	4863567	3620485	14287289	5996358	47820202	175447506	7275186	3445539	3638537	12073337	15400210	21915247	18345275	16065568
463	Microbial metabolite	Hydrocinnamic acid	HMDB0000764	C05629	map00360 Phenylalanine metabolism	1	89	1.06576	M2	1948899	907774	587898	4022975	2011728	1564605	457994	1236522	6695074	699198	7727113	3640832	2019510	1379343	253553	812870	334342	249224	355351	4149027	859304	157330	456747	1897884	1185437	5087111	484120	461173	1744785	481356	3583114	7331653	1270781	693899	1033704	1694676	1309757	899819	115965	867560
464	Microbial metabolite	Indole-3-carboxaldehyde	HMDB0029737	C08493	Tryptophan metabolism	1	95	0.64965	M1	3191611	3240395	2818029	3100270	2586973	3060995	5918109	1801914	4312183	4219355	2644062	2233150	2399446	13875468	4220330	11458201	2789440	8708724	2884008	1243052	2141582	3243383	2253914	3191599	2282979	5355126	7095260	6574491	3720647	5446001	5920321	4251710	2275346	2684748	9080052	2817136	2004050	8526466	2083567	2269142
465	Microbial metabolite	Indole-3-methyl acetate	HMDB0029738		catabolite of tryptophan by gut microbiota	1	94	-0.33196	M1	277285	761900	492581	312697	199637	523889	146944	364140	349951	1196786	348584	770623	673906	487596	307078	722632	446039	496807	695781	506949	331275	1624549	1205592	1019724	362054	1466880	767660	2359891	543148	771315	1130699	1128795	320008	451689	398093	674447	339781	4313632	590132	249908
466	Microbial metabolite	Indole-3-propionic acid	HMDB0002302		Catabolite of tryptophan by gut microbiota	1	93	0.33011	M2	21026882	63287	1800255	6313358	3078843	4675284	1133618	2422538	7736246	185104	23225789	451793867	7611688	7312785	547350	4391815	1229690	2127562	1769987	22127608	3625819	151789	2017888	8724061	999525	20748376	4251348	1456718	3225512	805070	7452964	4162194	5214409	1492174	469955	11803420	8347747	12602063	6603842	4299257
467	Microbial metabolite	Indole-3-pyruvic acid	HMDB0060484	C00331	map00380 Tryptophan metabolism	1	89	0.57622	M2	952974	620018	1350981	855306	891518	908411	354654	1184625	210234	1069099	645731	318966	432196	1748420	69699	701767	437741	997618	405852	978144	608071	1095707	635304	480588	101245	1627026	2499742	605575	630394	350728	605055	431639	384413	560852	810989	724322	287453	406583	1515087	563643
468	Microbial metabolite	Indoleacetic acid	HMDB0000197	C00954	map00380 Tryptophan metabolism	1	92	-0.04307	M1	26647225	42259424	34885004	31947954	23734775	27572583	12743174	15515079	46322747	62640269	31682147	28359842	29269584	30258021	27994859	45719482	16139901	39385299	51582255	39206344	26188972	54753918	31472424	52367316	17495445	73845922	40820895	212092832	35288480	36696940	86979939	73510224	27500812	32589196	28720469	26838494	20625359	304992030	15324380	16554557
469	Microbial metabolite	N,N,N-trimethyl-5-aminovaleric acid	HMDB0240732		trimethyllysine metabolite by microbial Efaecalis	2	85	-0.67183	M1	192553526	121299081	75644721	133942510	97366843	145550802	90144586	146684793	191995667	132662980	169296011	114079726	251438244	135073202	177965270	94326197	169622146	263750375	176907313	74077318	193839600	122592457	54088633	198845626	122046486	147728717	101547036	271539571	189222101	195520954	375333882	204371340	181534357	222990612	116696357	89827622	167555152	184193225	137791171	122426954
470	Microbial metabolite	p-Cresol glucuronide	HMDB0011686		Tyrosine metabolite by anaerobic intestinal bacteria	1	96	-1.05535	M2	37045	17510	4888	145018	110127	109901	113608	81805	2370055	857	58011	548288	793505	96267	104730	3589697	3976	5212	95302	193538	169978	857	25713	364200	38131	339201	123952	7470	109197	13233	211322	794704	87831	9359	68160	321320	55046	26280	171216	31435
471	Microbial metabolite	p-Cresol sulfate	HMDB0011635		Bnzoate Metabolism, Uremic toxin	1	95	-0.00235	M2	131703577	85696998	29017153	220297762	320511823	349209566	582910380	533861665	1880124717	8090394	250679668	1093530960	1838660214	281153583	142688041	1927256402	22767496	30842679	167636490	434791877	540628731	3031931	97501872	834783494	16203979	1425193882	74887856	32196133	186955858	54967210	400687877	1587007672	440551612	12808677	44745610	284766626	17109040	57949236	183093562	17025585
472	Microbial metabolite	Phenylacetylglutamine	HMDB0006344	C04148	map00360 Phenylalanine metabolism	1	97	-1.24307	M1	10345120	44378161	9465477	12625137	25945948	40659926	28330367	14242656	265149234	22152300	28486161	44881807	105839304	18860386	23990620	117379164	4932042	5029554	137942226	36049085	33037252	69196408	7404951	107574039	4979830	141935028	25323034	236485681	22868111	21183429	240542538	92573680	43057897	5677462	23367940	34512271	16872789	19576812	88811788	17980632
473	Microbial metabolite	Phenylpropionylglycine	HMDB0000860		Acylated Glycine	1	87	-0.38096	M1	66642	152011	62373	146426	159753	38637	56315	158150	87222	18896	121760	140113	24088	136235	37858	41915	41739	72407	102952	39565	38769	140694	65715	151477	98541	99751	101134	82975	103365	102659	24014	112082	78410	47258	103771	143526	39950	113719	28630	63523
474	Microbial metabolite	Salicyluric acid	HMDB0000840	C07588	Dietary Salicylate Metabolism	1	92	-0.29816	M2	390346	7311843	192024	346125	345154	606239	241102	207080	1052102	305733	327785	1406402	325176	1338776	437918	792103	554895	1337796	255230	322638	484070	415163	637941	1769820	101260	1362763	597678	384962	436403	461755	958527	583478	787728	1744669	1313466	2274135	550699	293792405	1875301	4635312
475	Microbial metabolite	Trimethylamine N-oxide	HMDB0000925	C01104	map00680 Methane metabolism	1	85	-1.88937	M1	6785534	10327576	64572751	2534936	4714200	10557039	7404024	27551748	46274703	4935358	5810217	29673189	24649396	12427780	1877055	7879107	4651492	6522728	50436619	20437152	6747817	41630965	3295581	7678910	1048579	39313002	7212240	20683685	27849341	104137935	20707130	55614515	9843778	3813951	41047979	6374718	8205177	28292467	29802632	11894192
476	Organic acid	2,3-Dihydroxy-5-methylthio-4-pentenoic acid(DMTPA)	HMDB0240388		Methionine salvage pathway	3	NA	-0.05751	M2	4694368	6660151	6585039	3914715	4006626	4985250	5949522	5408150	5088368	5979809	3384960	4177265	7146259	5809499	5242264	4414021	5764722	6036234	5454458	6802656	6000154	7278036	6742566	5885357	4306419	5930194	5959259	5022496	6182674	5431701	8312720	8666572	5536258	6011958	3844346	4161459	4893842	6848050	5050333	4755828
477	Organic acid	2-Hydroxy-3-methylbutyric acid+3-Hydroxy-3-methylbutyric acid	HMDB0000407+HMDB0000754		Leucine, Isoleucine and Valine Metabolism	1	92	1.86852	M2	11902111	13264437	20462908	34337817	24316895	29652029	31429281	8244640	13836110	24373885	24724178	22150234	13430426	23665527	38340201	12458863	42158679	53017335	21033813	20091430	18382455	42894886	18856249	22421737	25752983	32335557	28385559	10586607	22865819	38425093	62349859	21320802	21023175	80659499	24844819	22753356	14040802	6290519	25628872	19938695
478	Organic acid	2-Hydroxy-3-methylpentanoic acid	HMDB0000317		Isoleucine metabolism	1	90	1.47798	M2	3997264	5281554	5634874	6688587	5478621	4525053	6080580	3623133	6143454	5525372	10141241	6253014	3644984	7015996	6865918	3713013	8421716	9703666	4880300	5464338	4335679	5865202	4624552	4895618	5121218	14412323	5645390	3989405	6702462	7572700	9131847	6712379	5620532	11704923	5911941	4964863	5352248	3321545	6358919	4175914
479	Organic acid	2-Hydroxybutyric acid+3-Hydroxybutyric acid	HMDB0000008+HMDB0000011	C05984+C01089	map00640 Propanoate metabolism; map00072 Synthesis and degradation of ketone bodies	1	91	1.40274	M2	90510366	685455589	193283385	189713416	390288748	109469036	199560479	180790895	1405504937	384014772	254863991	308441728	248593259	189408081	256575741	86588972	237032939	396679206	191670152	434204877	246436442	181069636	105969078	218636655	470275172	146131841	66622581	455475190	237456293	434066004	171487296	158427655	689675362	495297025	183317816	194274229	158792687	108579136	334616837	218594815
480	Organic acid	2-Hydroxyglutaric acid	HMDB0000694	C03196	map00310 Lysine degradation, The oncogenic action of D-2-hydroxyglutarate in Hydroxygluaricaciduria	1	90	0.98317	M2	11455561	13670825	12419498	9527783	11356095	7441648	10982026	13125377	16184817	11812846	11859035	14452373	13813071	13092512	9478175	8699828	12121671	15380015	10216208	16753294	14045819	16028909	14908033	14340644	9883127	8245413	11849219	12243108	10243973	12413467	13227908	10763123	12117236	9510491	14218991	10236386	11594662	16216551	16731406	11867633
481	Organic acid	2-Methylcitric acid	HMDB0000379		Propionate Metabolism	2	85	-0.86801	M2	4025849	6041957	3462768	3754477	4659651	2245238	5111202	4660642	5009729	3998861	2936038	5426757	5096314	3138162	5136765	3411836	3704844	3901667	6531096	3775172	3079590	4688857	3519029	5858711	2284035	5440654	2429463	5482130	5435448	6100940	4534309	4814674	4813459	4514634	5462473	3319219	4817265	4840335	4423979	4609741
482	Organic acid	2-O-Methylascorbic acid	HMDB0240294		Ascorbic acid metabolism	2	82	0.59839	M2	2171315	2319149	3038973	2691858	4011243	2541720	3257085	3528570	2779875	5401852	2910600	1475892	4311443	2514262	3225364	2444660	2288670	5028462	2540574	5051161	2431916	4976793	2916152	3644139	1286101	2017074	1725487	4299828	3656121	4386777	3627325	3435219	3139053	4187320	1948707	1577582	2536390	4545152	4099384	3292926
483	Organic acid	3,4-Dihydroxybutyric acid	HMDB0000337		Marker of Aldehyde Dehydrogenase Deficiency	1	85	1.92931	M2	19812641	23615930	37030054	26096565	27207111	18057118	22247564	21560219	25801044	32315788	28862476	27057338	32406501	22956362	29343754	25461526	27006196	28767607	16916549	32018303	19113812	20348608	18696714	26658577	18021888	24184742	24375222	22139843	29185165	34268230	40879678	19979967	29915024	45343038	20452086	23797965	30495132	19780386	26251572	27315414
484	Organic acid	3-Carboxy-4-methyl-5-pentyl-2-furanpropanoic acid	HMDB0061643		CMPF analogue, uremic toxin	2	95	-1.10571	M2	80272914	143139125	116290617	162852359	71779902	65171110	45745838	60999902	103816203	98002138	46494728	155213917	52452479	87936674	81052661	49170964	78040959	142954627	75542300	51607005	93162978	38836182	25089366	129618748	29947950	76806624	45264904	64932573	82966059	197064624	111117875	154242085	71530621	84732266	60348667	16235970	45726373	121117360	42450468	60523056
485	Organic acid	3-Carboxy-4-methyl-5-propyl-2-furanpropionic acid(CMPF)	HMDB0061112		Potent uremic toxin assosiated with chronic kidney diseases	2	89	-1.93839	M1	38753136	15760459	11504913	16743674	4447606	4836137	1428095	578771	4404816	18606617	3706686	13422033	4411616	6222183	3334782	8797284	3526697	17902664	25380179	443970	1625362	1349427	4962426	29906297	1017224	26156021	2919182	1345976	11655602	82639595	4121027	4566153	11971142	11720336	3002988	133263	521674	9179514	1868603	1230378
486	Organic acid	3-Hydroxymethylglutaric acid	HMDB0000355	C03761	Leucine degradation	1	71	1.12136	M2	544817122	729871511	1074943005	755017538	901037910	538947944	665508418	674079075	818929215	1084449200	968595505	894129624	1075281232	762573352	905298091	785684074	900690546	925646257	531022853	1151080550	586554133	737590764	624344915	862969116	564165155	748964365	846800654	741316761	903733879	1062752888	1142152142	711756885	953764457	1598241432	631678717	800636467	857642809	650241940	808886539	927246507
487	Organic acid	3-Methyl-2-oxovaleric acid	HMDB0000491	C03465	Leucine, Isoleucine and Valine Metabolism	1	64	1.81301	M2	64420583	83866783	75079505	80709801	88675964	83940241	95696491	82769708	85639277	93098340	80960384	90535273	59211490	97271030	88362968	52234535	94595984	139827088	87336679	77612204	63751919	75008755	61805841	67955121	60484338	96284466	71420246	63423851	122472851	100919716	88769352	62250597	90673250	106222586	81748429	78335987	71364934	59670932	101491080	65868449
488	Organic acid	4-Methyl-2-oxovaleric acid	HMDB0000695	C00233	map00280 Valine, leucine and isoleucine degradation	1	64	2.28595	M2	86788696	118659339	110883084	131693372	129085372	118280528	118644219	117372671	136897623	153780465	131212206	137093301	92689076	133663343	145457810	90484202	151625758	199700151	113670815	118076632	101869037	103186033	88483503	112730135	98446952	129330497	113614793	109669097	178897397	158477151	121198490	89562706	129878563	169561525	124347360	121912430	111689043	96949420	144801489	107113925
489	Organic acid	alpha-Aminobutyric acid	HMDB0000452	C02356	map00270 Cysteine and methionine metabolism	1	89	2.27369	M2	8189335	17588136	14153006	7848339	9671847	5782254	10093283	11296951	17316125	8903289	8156984	14638597	8465700	9806160	11767222	9091056	13135139	14619719	13119146	10332682	10248513	8064418	7913795	11038439	9678992	13227376	5004599	14395232	13435255	20302181	14795276	10090620	15088686	10971656	9934688	9060338	8134141	10139777	9860114	11457609
490	Organic acid	alpha-Ketoisovaleric acid	HMDB0000019	C00141	map00280 Valine, leucine and isoleucine degradation	1	82	1.1901	M2	24616725	28910828	25303412	32093070	36359764	40359654	38713344	33458074	37598999	37519978	35136508	39128152	29547207	33210336	29778129	19671686	39216988	46717152	26585109	33956346	29920929	35252963	27453515	28809158	25003883	25876451	23109947	29178070	40195028	36427335	29282736	23119297	35340324	44583911	33962925	28727286	34142729	21956117	34697191	29449195
491	Organic acid	cis-Aconitic acid	HMDB0000072	C00417	map00020 Citrate cycle (TCA cycle)	1	94	-1.61486	M2	53602176	72872701	57284823	43431941	50551362	45570570	69642369	68198449	83633012	62434438	57437834	64051642	69738870	75227424	48957157	37237509	66746511	107317908	68365163	90381010	69612049	100665707	111992221	68221270	58222317	46747985	51577956	66649795	68467735	74990764	66619236	78731582	67514491	67553500	67736330	56556216	70658903	74163464	106138194	62457423
492	Organic acid	Citric acid	HMDB0000094	C00158	map00020 Citrate cycle (TCA cycle)	1	92	-0.56118	M2	2366098397	2676450233	2472608034	2002313183	2208661564	1664255677	2250281274	2588650914	3194394406	2206796521	2331500956	2639532979	2718494448	2379785308	1805392803	1701660223	2323211408	2850004461	1983344984	3072333814	2678172070	2604281668	2945091545	2763517853	2034347480	1683214404	2326488453	2384587722	2149999648	2220980617	1914532748	2230695483	2470377462	1900534305	2575289730	2216162366	2187170405	2920153063	2698568488	2495682270
493	Organic acid	Fumaric acid	HMDB0000134	C00122	map00020 Citrate cycle (TCA cycle)	1	88	0.83954	M2	416524	623580	577139	253486	572991	31412	533518	126720	884360	123828	335351	459725	241861	268528	197277	440950	409996	646485	313415	1097831	379656	1003235	218353	706128	103690	311418	209958	239279	99233	160057	358221	380297	569087	161762	506090	581364	201367	924195	958698	254462
494	Organic acid	Glutaric acid	HMDB0000661	C00489	map00071 Fatty acid degradation	1	94	1.69441	M2	79743681	108596313	190151237	117138727	149090678	85789128	100701381	100138752	122770052	164723119	156862575	136031382	167290416	109786023	139337574	112103441	142875307	142173651	84742879	184985783	94154857	108812893	88480008	134565559	85949747	119640062	128373281	116166776	147344031	161307824	190772488	98037941	153983201	254236614	95518373	115669306	136412234	96764812	136877359	145853439
495	Organic acid	Hydroxy-CMPF			Hydroxylated transformation of CMPF, a uremic toxin	3	NA	-0.62819	M2	40005401	9697204	7692950	15891065	4709642	4638279	3576736	1427743	6148884	11442298	3574656	6634631	6054233	11934156	3686818	12901742	5496739	12143322	19049011	616241	2640958	745043	3954942	18058796	2047471	10134496	6117969	4795622	10067129	52080207	2264673	4906795	10909189	6189911	2454710	793771	948146	2066521	2771461	1262899
496	Organic acid	Hydroxyisocaproic acid	HMDB0000746		Leucine metabolism	1	80	1.47798	M2	3896123	5215495	5674682	6523515	5339459	4413520	5926849	3546684	5981464	5385522	9884643	6094798	3552740	6812533	6692193	3619054	8206725	9458139	4765440	5326077	4226553	5716798	4513741	4773193	4991639	14047656	5502547	3888469	6532873	7381092	8900783	6603304	5476096	11408760	5606439	4903937	5216824	3237502	6198083	4070253
497	Organic acid	Lactic acid	HMDB0000190	C00186	map00010 Glycolysis/Gluconeogenesis	1	73	1.21881	M2	870901281	691374343	669894024	743572439	586430944	1083710228	740622419	757040829	744163040	853445144	1055063310	616080270	800211984	804934571	861318159	701953773	809582016	1153872145	496662857	983165223	795552275	812593421	847784211	751966862	478260122	521861834	560042089	582612843	645882999	608278971	954994893	1899425343	761673156	897368721	604275271	578072893	831528188	600167438	1057942390	661163780
498	Organic acid	Malic acid	HMDB0000156	C00149	map00020 Citrate cycle (TCA cycle)	1	95	1.50415	M2	8801207	13229652	8571755	9511625	7838164	7582323	8604970	9063209	16846732	8477440	8456699	11694603	11751608	11698833	10689586	8963202	9957077	16517908	10418232	18910744	15049144	23861424	10322473	13452553	9016994	8290083	8241839	9702231	9712381	10203309	16250346	20226708	14585682	11607545	10611796	11611003	9711180	11067725	14606289	10875936
499	Organic acid	Methylsuccinic acid	HMDB0001844	C08645	Leucine, Isoleucine and Valine Metabolism	1	90	1.69441	M2	79926731	111219092	192170500	119327884	150679026	86673761	97871867	100756663	124113418	166472354	158790063	137507625	169066914	111808250	140817782	119780853	143396702	143683879	84398690	187654428	93227240	112597709	89160325	136110796	86393014	123295219	133293588	119191054	148909954	163020780	192798347	94884136	158456965	256936415	93111081	120224630	137899120	95871697	138456627	147877413
500	Organic acid	Oxalic acid	HMDB0002329	C00209	map00230 Purine metabolism	1	85	-0.94893	M2	422681	348304	55381	223057	469335	109841	711718	322247	683001	558416	285870	573636	320756	734536	190158	407548	93838	32545	268657	834922	307652	367294	137290	262716	132641	73019	53529	582404	311214	230891	222783	115696	315705	235031	63535	475811	205525	421791	200622	295735
501	Organic acid	Oxoglutaric acid	HMDB0000208	C00026	map00020 Citrate cycle (TCA cycle)	1	90	2.01102	M2	3376561	4518836	2224846	4153878	3792878	6577604	4845769	4354493	4142559	5594504	3817820	4588407	5397697	5899024	1944937	2915022	5093351	8566699	5911356	4906590	5481596	12328084	7521762	3354846	3604224	3126322	1377479	4966841	4129015	7394892	4770043	9055911	6523946	5762239	4874349	5710376	6502091	3390854	8281864	3313687
502	Organic acid	Pyruvic acid	HMDB0000243	C00022	map00010 Glycolysis/Gluconeogenesis	1	85	-3.20064	M2	4948597	5772438	4634359	3283068	5783752	2774693	3998530	6247641	5999965	5901996	4551419	4868469	6584298	5844343	2607512	3244551	4116642	5776006	3079239	6436555	5538038	6410817	5360955	4779184	4319362	3687792	3645254	5837291	3438740	4126245	3517332	3721938	4765441	4786945	5348974	3373657	4406511	5024954	7401607	4925164
503	Organic acid	Succinic acid	HMDB0000254	C00042	map00020 Citrate cycle (TCA cycle)	1	94	0.48104	M2	7168415	7305238	9688485	7214052	6799446	5288200	6363490	6984499	6412723	8708872	7228963	8879908	8912976	7131889	7246350	7656639	8416307	8736278	5474425	11162695	7825130	8148202	5996252	6972545	5766431	6336835	7659767	7299283	7367497	8209607	9155287	9061823	9141472	10283989	7088777	6755492	6858515	6307331	8280007	7628489
504	Other	Glycerol	HMDB0000131	C00116	map00040 Pentose and glucuronate interconversions	1	89	1.92285	M2	8454923	10716668	13566580	4233071	9127348	7680297	10517482	2812157	10762555	10426975	10383694	9823666	9289381	13156834	11008658	10357520	7459089	8689908	7195941	16404592	30172763	13616812	8959271	6111145	11997917	4915290	3561947	8492999	3446640	5815289	12123438	9204834	8702099	8161777	9155411	6016623	9491058	4919495	8370050	10624336
505	Other	Glycerophosphocholine	HMDB0000086	C00670	map00564 Glycerophospholipid metabolism	1	97	-2.21771	M1	17771008	13539214	16769229	21436071	17641401	14184259	30421463	10522255	14579185	21052177	22889489	25763602	18061411	26319168	27671067	36564839	44245489	27902682	20757397	13903272	20230717	14499337	24216009	23262238	32292334	18086144	31350011	32861690	20405715	22555188	27757640	20517363	18273559	22898740	20156960	25331111	37130662	28266669	13842083	14640869
506	Other	Glycerylphosphorylethanolamine	HMDB0000114	C01233	map00564 Glycerophospholipid metabolism	1	85	1.08769	M1	146753	66610	81291	40139	130234	200426	105956	19749	72886	97153	46456	158052	197036	236170	127645	67870	12944	188414	159263	74423	127592	130113	105757	212719	63046	191161	31705	167912	99464	3717	1858	155968	12822	9530	62385	78770	83590	241987	100000	112048
507	Other	Phosphate	HMDB0001429	C00009	map00190 Oxidative phosphorylation	1	90	-0.08125	M2	17429259	21949746	23125270	18968044	17235094	18246801	16674792	19687257	23013084	24825051	22051662	26260220	25882382	21863730	22423411	20145288	23334852	21111687	25295710	28297701	22708362	18316850	25211378	23539987	20306066	17717472	16299593	23033385	26678084	34192587	15877157	23419235	25063631	19143935	22320142	25248100	14798987	23875974	29997853	20843182
508	Other	Sulfate	HMDB0001448	C00059	Sulfate/Sulfite Metabolism	1	88	-0.25394	M2	21091441	27887733	24046387	19202493	20423159	16094481	19684718	26851951	13321303	24153575	22358672	23650556	36377403	19818086	21003600	24275842	20643378	20924588	21149616	18975217	22782341	25962683	23961927	31990039	18777239	28262725	13470825	23113977	27753373	22753040	22267247	29880738	17936119	19329032	18798545	17121851	27168180	27728470	21656106	18082898
509	Peptide	Asp-Ile	HMDB0028756		Dipeptide	1	85	-1.68646	M1	5930705	1097631	2015041	1307303	1235736	1585028	3694475	1073448	1930422	1037135	923976	2544784	1042176	1044435	1177940	1576265	2072817	1746843	1125665	889170	979549	1748377	2629432	2076278	1053509	4555385	1499963	1023236	2802070	1236231	6514561	1508056	2270460	3899307	8148990	983397	1442599	1454759	1081922	3334074
510	Peptide	Asp-Leu	HMDB0028757		Dipeptide	1	86	-1.68646	M1	2539421	769185	935239	987553	865972	887411	1865417	580012	1437786	572327	521952	1169602	714224	581166	777847	987958	944005	850420	624360	576530	744284	962597	1452107	1031597	754950	1450376	972517	928312	1050525	875736	2052769	997783	1110892	3372070	4403170	522266	664984	790703	475928	2208132
511	Peptide	Asp-Phe	HMDB0000706		Dipeptide	1	95	-3.18488	M1	1054218	381765	859520	413680	608967	614719	1037224	411497	628217	351134	729246	782687	591946	679873	441304	549055	585061	558586	541590	406733	477860	526479	1441961	870891	477836	838770	643050	519626	701383	598768	1343425	723894	665622	1048777	1109570	578122	887026	801780	463469	1204098
512	Peptide	gamma-Glu-Ala	HMDB0006248	C03740	Dipeptide	1	94	-1.8133	M1	13247650	13840910	13423374	15297677	9862598	12300136	18122746	8182263	9490010	12920236	16922321	11608382	13083481	19991174	9853568	19672585	15129292	15687699	9856328	10191102	11690396	10337578	15753648	12338762	20391108	10630654	12506747	14462642	12449787	14324508	24450248	9853190	16007432	14331553	13579220	14441416	17178843	13488262	8491304	11045685
513	Peptide	gamma-Glu-Glu	HMDB0011737	C05282	Dipeptide	1	90	-2.98312	M1	828974	473015	77073	663134	447852	950951	322928	255391	239993	862285	545291	297902	281968	663744	458328	422159	260427	627515	250850	451408	489830	333293	800145	156197	418174	793678	187829	640017	217371	789921	692201	691177	597310	472155	296363	729161	581013	567088	391146	234780
514	Peptide	gamma-Glu-Gly	HMDB0011667		Dipeptide	1	85	0.21083	M2	3808801	8635409	4575916	5145402	4767671	4951523	6330377	6228553	2318896	5601319	4339870	6403494	5739014	8738135	3864784	4262964	5498979	4565100	4449011	3512557	4225322	4372913	3309727	9426597	11053405	10402906	4043448	14918608	10788773	12258342	12680800	1568655	14624431	11814104	12117326	10753218	10920171	2111548	1452383	2124229
515	Peptide	gamma-Glu-His	HMDB0029151		Dipeptide	1	80	-4.55532	M2	602630	33846	118197	1554	17091	152495	7011	94405	27833	186372	125728	29915	28367	13760	35256	5401	175325	32981	13545	72486	69370	38325	35019	147216	192186	36529	17074	9523	8653	333770	26276	1554	93081	18479	159402	37502	12211	1554	336400	22491
516	Peptide	gamma-Glu-Ile	HMDB0011170		Dipeptide	1	76	-2.45127	M1	2276403	2764850	2774217	1946907	2170380	2022308	2317207	2317738	2132680	1983409	1375811	2323704	1867319	2603032	2787543	1623482	2394033	2697761	3774493	2153550	1572355	2902044	2816368	1981255	2070829	4536474	1478164	1987384	3447785	3344407	4188044	2435586	2977142	2791820	2022004	1883484	1895473	1942251	2237805	2028262
517	Peptide	gamma-Glu-Leu	HMDB0011171		Dipeptide	1	76	-1.86697	M1	23363482	34338556	31871253	26382646	25507785	27454064	26634093	27829172	28017893	28538569	19324122	32002624	20529910	32211824	48388841	27646921	32552028	32513348	39746496	22903719	19838379	33147785	32158973	32527264	32841901	55883365	17996593	25857895	43630563	47116902	48776282	33935046	37368618	39866713	30127078	27608386	26956703	28640739	26960557	27123329
518	Peptide	gamma-Glu-Met	HMDB0034367		Dipeptide	1	89	-1.41561	M1	85463	252312	258923	312709	269035	234932	221829	153722	144118	130272	172654	240837	209914	301064	460675	841976	181140	254509	315272	149039	234524	185335	338449	259098	325071	294748	127122	173889	253586	232694	412538	221266	328560	283670	136121	184773	210269	174092	101356	300790
519	Peptide	gamma-Glu-Phe	HMDB0000594		Dipeptide	1	86	-1.05026	M1	6600389	6583504	7353395	5421585	8039995	5514958	5725053	6561785	5065452	5260909	4202474	4830086	5869227	6496528	8187291	7691059	5628013	6261983	7197972	5944594	5311868	9583730	8333200	7952806	7259304	7990533	4664335	5759522	7466838	6982150	10118430	8574146	7108186	6899324	6181242	5547644	5978360	7033737	5587323	6681415
520	Peptide	gamma-Glu-Thr	HMDB0029159		Dipeptide	1	83	-2.14982	M1	101248179	73878990	104244560	84449016	88585739	93511026	88786745	64710021	35069704	83853652	78231300	80600404	79332720	76484734	39847156	47973885	52611696	86545814	35208298	36449250	46922653	33358202	33761866	60121175	107987229	72558951	92194262	91404993	67971429	71323346	109990880	71559621	90437502	79205495	59934619	81926615	97314185	73855960	62142573	75090398
521	Peptide	gamma-Glu-Tyr	HMDB0011741		Dipeptide	1	85	-2.29209	M1	5363511	3461275	4326457	3557890	2516495	4387033	3710788	4040881	2656842	2309814	2975659	2548269	3710370	5432990	4627679	4529971	3391384	2579464	4389057	3348944	2781049	5622375	6219719	4614591	5165619	5000835	2154173	3521296	4746670	3657466	7267460	5278332	3622179	4622829	4399644	2993788	4232212	5254368	3088556	4723090
522	Peptide	gamma-Glu-Val	HMDB0011172		Dipeptide	1	92	-1.25425	M1	11604376	13935189	14611428	10698517	11972627	14099092	11948570	12540893	12187318	11960247	8483279	12889778	10199091	14658686	16667638	10697604	13812559	13410206	14819287	10552583	9724480	15738109	14636440	14341818	12833624	19981475	7841438	12051131	16895211	17658495	17142428	13419074	14491992	15875185	11743887	9989768	12914485	11105431	10698553	12425696
523	Peptide	Glp-Gly	HMDB0061890		Dipeptide	1	83	-1.0345	M1	12029519	10781104	11370099	11200246	11120023	15425258	14279306	9338039	9309446	9726926	13994059	11453432	11803838	10580194	13103360	12270709	14583079	10396845	14799197	9479579	10194272	8875649	11662348	10802756	15224776	18419758	15493551	15294920	15451534	12537847	18126127	8465523	12647081	18064281	9982129	15180600	14541642	11707452	6708580	10900281
524	Peptide	Glu-Ile	HMDB0028822		Dipeptide	1	76	-2.56813	M1	4433	429860	205499	586464	59466	5701	533426	65505	772830	113962	6602	407884	10496	699202	167100	625027	82761	433663	210360	181150	417499	230017	113362	123278	139411	58000	23656	740433	249804	1568969	109583	32482	139868	57782	564312	138502	89804	903993	402981	129456
525	Peptide	Glu-Leu	HMDB0028823		Dipeptide	1	76	-2.91872	M1	140739	397128	448447	541140	207402	106423	913108	275582	1201969	289354	187753	389698	96596	1270438	463938	1367295	151476	1030352	655909	259845	152923	291477	239556	267244	265551	213791	182743	1626820	355445	3038274	275639	325480	298067	129790	1512379	366569	304473	1063541	190766	269322
526	Peptide	Glu-Phe	HMDB0029156		Dipeptide	1	80	-1.87749	M1	35639	114926	93088	191584	83404	29942	351803	53159	507059	89725	46134	163987	34941	428929	133748	697885	52961	349354	164317	123256	112287	143565	129984	108810	96641	73824	53303	554966	160482	632482	56436	92996	81725	54888	513959	91091	89584	607701	169564	117013
527	Peptide	Glu-Trp	HMDB0028830		Dipeptide	1	80	-2.86124	M1	1288738	1210124	1101308	1043816	893000	1075637	1013837	1064824	975248	855769	864608	975188	1127850	1477148	1330128	1362158	968089	1010022	1099286	1170217	1084038	1870586	1376217	1290494	1373746	1596988	760076	904021	1168854	1102902	1736170	1532912	1357090	1220009	1167688	1198717	1033474	1062640	1236917	1268726
528	Peptide	Gly-Glu	HMDB0028840		Dipeptide	1	90	-1.14569	M1	3301007	2749577	2539938	1861262	1679304	1745891	3224523	2036342	990167	1722057	1521296	2446522	2422954	2780937	1624020	2327782	2453059	2094269	1596741	1076172	1616041	1854108	1334402	3332435	4505077	3230311	1738088	4541547	3169892	3591105	6746689	805088	5278289	4465988	4888916	3971756	4626319	904808	273283	1137389
529	Peptide	Gly-Ile	HMDB0028844		Dipeptide	3	NA	-0.74036	M1	308363	214943	154577	329036	256302	503612	654973	144598	311312	266953	432624	384539	330213	366257	521815	725956	230880	474817	450489	250838	403618	213987	194524	398627	358468	734699	322288	376747	353070	551572	392710	244477	390956	442699	362075	458826	350393	474659	118533	275464
530	Peptide	Gly-Leu	HMDB0000759	C02155	Dipeptide	3	NA	-0.01423	M1	485126	458668	523932	620890	575619	651907	821322	414287	884130	646856	587137	735915	656425	784189	887575	1408282	453406	825657	540106	496454	575443	640758	669662	634436	618844	785975	407779	651813	596457	677276	558585	743585	530487	553515	804506	607318	645758	895765	371987	564706
531	Peptide	Gly-Phe	HMDB0028848		Dipeptide	1	90	-1.13106	M1	538642	241658	482561	334944	236444	1002609	492081	313643	609676	279427	284772	428709	318490	733680	481898	864347	322275	578545	277322	207250	330677	289103	246643	268030	226970	320217	304446	786161	210488	445139	365215	350083	358486	314182	410381	243584	237494	583589	321378	249092
532	Peptide	Gly-Val	HMDB0028854		Dipeptide	1	84	-0.70427	M2	402158	2507257	231364	188783	213886	261999	199305	193608	700427	174059	203052	821950	223276	241086	273426	247324	333142	356258	312357	241650	367556	618707	272047	285402	194968	313651	923424	266599	362348	966259	346194	195494	303635	233695	191068	363279	164876	246326	2873884	321377
533	Peptide	His-Trp	HMDB0028896		Dipeptide	1	95	-1.9713	M1	3570	1785	1785	1785	4452	7859	4757	9012	16599	4847	1785	4802	9004	4293	27343	10307	4498	22668	6377	3904	9836	3693	4596	15249	9530	8291	17666	9575	11877	1785	16948	5304	7512	1785	1785	4295	10778	1785	4066	20751
534	Peptide	Homo-L-Arg	HMDB0000670	C01924	Arginine metabolism	1	90	-0.81852	M1	4921904	5412799	6021334	7521990	5496612	4590119	7794284	6988288	4850860	5117866	8287691	5625794	4677824	6767816	4602987	9007812	6155903	4050707	8157862	5286730	4983744	4985670	3143519	3768105	5069861	6882254	3677907	8157869	5848535	8378381	6835997	6446216	3721498	7002468	4894099	4472802	7804161	4769785	9098945	5185624
535	Peptide	Human Fibrinopeptide A	CID25078015		short polypeptide cleaved from fibrinogen by thrombin	1	80	-1.9	M1	10878	31568	24433	7237	4147	32388	15606	14029	36720	13801	2073	11677	5692	41302	10158	33096	4720	2073	28690	46652	2073	2073	14452	10942	6146	15213	4148	2073	2073	10269	2126	71439	2074	52128	18159	10086	82330	168853	2303279	18002
536	Peptide	Human Fibrinopeptide A residual [2-16, DSGEGDFLAEGGGVR]	IPT-NM031		Fibrinogen oligopeptide degradation	1	90	-1.4989	M2	52121	18238	21040	45554	3396	26623	8329	31634	47134	23802	1042	21499	4882	24826	1042	41359	9882	1042	10648	103031	62329	13029	16072	2598	1042	12196	1042	13226	7307	26232	3936	23043	125306	136198	15077	3386	47143	281601	3956392	16012
537	Peptide	Human Fibrinopeptide A residual [5-16, EGDFLAEGGGVR]	IPT-NM036		Fibrinogen oligopeptide degradation	1	94	-1.03038	M2	948	3154	948	948	948	948	948	948	948	948	948	948	948	948	948	948	948	948	948	2166	948	948	2206	948	2139	2713	948	2487	2313	948	948	948	6386	948	2253	2436	948	2955	103993	2035
538	Peptide	Human Fibrinopeptide B	CID16132131		short polypeptide cleaved from fibrinogen by thrombin	1	85	-1.55594	M1	3807	4338	1615	3373	3755	22483	1615	1615	1615	1615	5374	6172	1615	27053	24320	32429	7891	7239	1615	1615	3499	1615	4455	3910	5137	16354	10162	1615	23955	1615	10436	1615	1615	1615	3965	9537	9300	22181	15609	11324
539	Peptide	Human Fibrinopeptide B residual [1-13, XGVNDNEEGFFSA]	IPT-NM029		Fibrinogen oligopeptide degradation	1	90	-1.49277	M2	22026	21123	8731	5844	19738	42309	35538	20869	2873	24736	3506	1022	8027	28504	49061	128452	35952	11147	15031	11668	5106	5147	10611	16473	6141	49544	17021	13943	51372	16517	19027	56855	81763	48113	5092	38184	55621	58976	1462121	5784
540	Peptide	Ile-Gln + Leu-Gln	HMDB0028905+HMDB0028927		Dipeptide	1	97	-2.65206	M1	7580	17821	7750	7566	17176	7492	7492	24156	7492	7492	18868	21523	7493	19752	64052	27515	26363	7497	7554	7492	7492	7492	7492	20638	7492	7492	7681	18742	7492	7773	29543	7492	7478	20319	18467	30444	16054	7500	7492	18822
541	Peptide	Ile-Gly	HMDB0028907		Dipeptide	1	85	-0.25627	M1	776131	858604	772589	614400	615691	889200	724531	626356	727506	624798	900213	787194	968781	801841	1025142	847663	1108136	685328	871379	662510	1058536	613802	863429	1039658	834614	1005338	861481	857838	1580442	760695	1003860	656001	801555	919800	796815	1140310	633300	966599	564243	1137707
542	Peptide	Ile-Ile	HMDB0028910		Dipeptide	1	58	-1.6635	M1	356284	217635	332585	311137	331016	262009	308281	194914	292854	272336	280650	379757	269397	322613	400040	362665	455587	312294	355086	225195	144844	233832	277146	353702	270258	696801	322028	183954	1282130	337513	632907	280848	292455	286332	408172	358917	253080	273192	210642	370507
543	Peptide	Ile-Leu + Leu-Ile	HMDB0028911+HMDB0028932		Dipeptide	1	58	-1.35233	M1	1961729	1453273	2349040	2065442	1986415	1982418	1810395	2035146	1886900	1826985	2045012	2054349	1718330	1985960	2946748	2286288	2402997	1699736	2248912	1761819	1857890	1376113	1817483	3503273	1886468	3627139	2465169	1635477	2882737	2067325	2765646	1762919	1877622	2326887	2558854	2537939	1608575	2263101	1466634	2957172
544	Peptide	Ile-Phe	HMDB0028914		Dipeptide	1	89	-1.64473	M1	465011	349304	559717	527143	493769	353817	456268	450938	410099	498923	467080	555984	404778	510890	563952	626279	619040	428286	501931	482713	450678	319089	402373	576860	430500	935496	505345	349134	1760145	503762	735107	470078	410290	549765	589094	567896	446629	451539	331105	631267
545	Peptide	Ile-Pro	HMDB0011174		Dipeptide	1	90	-0.82922	M1	279698	207107	252724	225563	152786	222237	278701	179452	260204	215020	192931	369950	296230	265525	294603	243416	222068	232933	207200	180471	196089	212710	247365	319016	273626	460802	257284	125698	275107	301580	269499	108376	209343	244058	194817	292759	218990	293948	124907	191699
546	Peptide	Ile-Val	HMDB0028920		Dipeptide	1	81	-0.86413	M1	710779	413833	763856	570100	515660	1685548	592480	608815	380690	704965	650510	600475	672385	760726	854471	628520	649392	658353	855907	404246	398855	375826	500208	667147	542243	1051141	673315	465985	1550014	567997	1011299	995985	518522	656525	461376	640014	614393	534354	1380744	535838
547	Peptide	L-Cysteinylglycine disulfide	HMDB0000709		Dipeptide	1	80	-1.08187	M2	232907	542362	451889	323352	249836	268204	280800	594895	464662	486832	369959	355789	257689	549346	996301	261582	682005	586891	584989	544208	485993	318785	610563	949683	452720	389996	477199	405429	591618	676475	596366	1083979	749262	686003	337179	597436	234971	277690	638626	487879
548	Peptide	Leu-Ala	HMDB0028922		Dipeptide	1	93	0.66263	M2	173550	159620	226277	160887	211338	120776	127451	224789	94143	134411	121398	160404	141799	168628	271661	181347	197818	211590	120925	138678	203698	46568	143983	219454	107598	244135	222583	119576	521656	125253	234933	200223	144609	136956	168054	250856	90370	104148	148943	282586
549	Peptide	Leu-Glu	HMDB0028928		Dipeptide	1	94	-2.34054	M2	1320285	1913832	1697403	1570965	1633798	1401849	1631425	1620728	1550999	1461321	965537	1737399	1167473	1796442	2271907	1276929	1768397	1724717	2029991	1286056	1119969	1462805	1541495	1558844	1559793	2629412	941943	1414299	2203607	2377845	2303395	1737070	1880789	1778624	1580423	1268368	1399092	1398563	1577743	1398692
550	Peptide	Leu-Gly	HMDB0028929		Dipeptide	1	84	-0.49832	M1	726496	684664	520107	641681	693913	856611	886792	501496	802705	577351	873257	905639	901293	763731	1078173	1033462	910578	906451	812699	618538	761825	466150	837528	1055514	923791	882501	727632	894686	814878	899451	999908	628526	795664	822091	808279	1017628	792069	949954	452053	877420
551	Peptide	Leu-Leu	HMDB0028933		Dipeptide	1	58	-1.41456	M1	1318286	1608260	1699566	1601645	4465061	1857309	1785623	2630813	2410880	7194970	1471175	2470943	1301453	3061665	1821447	1775753	2314542	3395246	1584807	2062723	1193926	1820855	1178339	1488528	2624812	2717631	1848972	2099341	2148589	5342264	1200157	1405256	1695085	9241237	1819517	3753767	4867653	5433852	3694180	3987489
552	Peptide	Leu-Phe	HMDB0013243	C11221	Dipeptide	1	97	-1.64473	M1	1525748	1224452	1858433	1531934	1320633	1355283	1201104	1477440	1485217	1645529	1415961	1465313	1353313	1535197	1923425	1675751	1825279	1192831	1618854	1444145	1516771	1084258	1229172	1836902	1371586	2489623	1777296	1274548	1945230	1551460	1771533	1163962	1302712	1768142	1838634	2101467	1201212	1646893	1131553	2450189
553	Peptide	Leu-Pro	HMDB0011175		Dipeptide	1	94	-0.89581	M1	96768	65959	122033	137731	48055	47091	67968	34586	83283	71836	36368	141995	90443	51542	78403	146300	24949	111399	89158	32316	72149	74227	51499	92272	48066	259647	122447	75030	56216	135658	18850	16895	73342	79971	54770	136403	71220	191250	10635	43163
554	Peptide	N,N,N-Trimethyl-alanyl-proline betaine	HMDB0240365		biomarker of reduced kidney function	2	95	-0.89581	M1	117154853	207943238	141171879	111027539	144078806	97727441	109358889	105145835	164072342	112871272	85420115	128948041	164655109	123972954	134629124	144784050	143484110	148714919	147508735	152816559	133812983	110101607	148377440	218495601	130061164	174751603	156761353	150582737	177010325	204751562	195146798	176079089	145928819	196253739	117539180	121090753	89485015	160263095	104870841	122743772
555	Peptide	N-gamma-Glu-Gln	HMDB0029147		Dipeptide	1	95	-0.74268	M1	6859328	4421574	8307248	5642117	8395369	3562761	7299148	4800183	3882512	3080442	4522236	7598280	6079732	7122270	2775438	8980903	7778077	4423507	3356292	4569424	6476607	3248390	5926542	5124674	12030882	4332298	3964727	5801091	3736494	4843204	7270468	4715479	8348473	2702412	3759505	4211706	6409468	6866808	2319209	4345500
556	Peptide	Phe-Glu	HMDB0028994		Dipeptide	1	92	-2.1877	M1	192377	205008	218924	149890	199290	187672	158610	215668	173391	174640	192109	169713	172120	169897	291411	210520	208485	140949	202190	245966	196476	188518	262644	303886	177466	232823	206545	146528	172493	187137	275673	336112	224451	221808	172063	246145	145648	166001	239220	326907
557	Peptide	Phe-Gly	HMDB0028995		Dipeptide	1	89	-1.19945	M1	383322	321820	446420	320002	290654	301147	401513	329004	775281	295907	316448	423734	327832	490820	498401	481977	351797	387646	324969	343948	391022	280965	346918	502199	367135	507577	362603	469753	372498	406575	578102	293051	341351	375800	499383	497295	277791	426844	278220	403340
558	Peptide	Phe-Ile	HMDB0028998		Dipeptide	1	89	-1.64473	M1	351640	302922	431901	383704	347280	324763	311155	323316	328597	379463	307218	347103	325887	370797	361210	353519	398413	298905	363116	352838	328964	303259	316071	343626	352122	717924	320463	268887	540572	343457	432032	251064	340973	361610	389448	422846	326721	363416	263364	450155
559	Peptide	Phe-Leu			Dipeptide	1	88	-1.3512	M2	260793	218226	308893	257754	277055	230498	250295	277215	294215	262095	206613	257983	236728	272192	269793	225733	281483	225585	282926	257806	287991	181509	226452	295928	185928	339183	282252	204852	348681	262960	346977	255875	229780	275495	312629	309176	186818	272089	219072	396225
560	Peptide	Phe-Phe	HMDB0013302		Dipeptide	1	96	-2.75074	M1	1261343	927978	1425884	1242982	1073615	1247581	1176666	1241175	1053172	1386801	1191846	1100497	1242023	1235311	1411327	1354865	1472850	1066185	1515984	1251186	1210425	1121030	1266531	1495342	1194039	1989157	1234505	987101	1798199	1350537	1669656	1304533	1000807	1525272	1364739	1430703	1199569	1299965	1158146	1742644
561	Peptide	Phe-Trp	HMDB0029006		Dipeptide	1	92	-2.11423	M1	5064798	3565053	5100532	3767657	3178710	4496839	4507203	3924634	5063685	5456920	3539756	4294492	5009167	4559729	4513464	3306892	4286522	4761662	2963461	8457455	7860637	7327616	3382909	5146321	5693783	4867373	4266207	3974809	4283179	3352101	5626752	3203551	4788605	6497764	3883032	3981271	4813973	3750863	8015180	6630810
562	Peptide	Pro-Hyp	HMDB0006695		Dipeptide	1	88	-1.63818	M1	5728995	7045887	7238370	4662712	4163203	5647845	6730966	5103000	4259483	4455342	4225008	3695558	4883794	5300832	4800691	7213183	6831057	4279811	7713473	3971617	10516618	4822486	6353187	4969333	6625103	27637110	6649488	7089732	7806792	4974677	10742154	3108834	5479838	6236180	7762495	8399531	3935067	5306971	4129304	10176251
563	Peptide	Ser-Leu	HMDB0029043		Dipeptide	1	89	-0.57352	M1	349120	266541	310082	281753	252540	288769	190626	229633	189976	359517	234264	433640	325221	213837	921291	314857	247177	258446	619588	256074	171295	167296	216615	482807	236925	388274	237979	169406	248772	289105	342565	189605	389978	241677	248011	425160	281453	278131	337630	216315
564	Peptide	Ser-Phe	HMDB0029046		Dipeptide	1	82	-1.72398	M1	40284	25048	73547	31975	44775	52626	37165	18444	23991	43444	40241	73263	46555	14237	116652	57184	20615	43907	13627	30125	11035	19256	25659	64870	33179	72987	53091	37621	57151	36044	27081	5797	43330	16726	22257	47670	57427	38710	4134	30340
565	Peptide	Ser-Tyr	HMDB0029051		Dipeptide	1	85	-3.3269	M1	10212	5485	5296	4586	6772	7576	4679	4198	5221	4786	5315	15552	4252	7481	13192	8365	5676	4908	6607	4198	5010	6523	6335	7833	15678	6892	2079	37242	5303	4529	2079	4930	19290	36085	4966	11009	6665	11992	5466	8822
566	Peptide	Trp-Glu	HMDB0029082		Dipeptide	1	90	-1.81092	M1	2075	2075	2048	2075	2075	2075	2075	23985	35925	20293	18828	2075	2075	2075	51275	2071	10827	9870	10460	9351	2075	2075	12975	20867	56350	8836	9163	18696	10523	5954	35694	25591	10267	27173	5491	6112	6667	2075	9734	5224
567	Peptide	Val-Ile + Leu-Val	HMDB0029130+HMDB0028942		Dipeptide	2	81	-3.24037	M1	364789	316724	320923	505671	324129	364609	378098	285180	395978	426741	432966	659620	306593	395233	476554	536199	469277	400402	423319	401051	323657	208176	358292	504094	496687	885699	646869	279128	523239	434771	468316	194123	370783	407643	345569	530436	379877	321350	231502	230954
568	Peptide	Val-Leu	HMDB0029131		Dipeptide	1	81	-0.66611	M1	863027	649036	1006780	870254	735498	603609	720811	701959	826160	922405	789661	946094	819935	929736	1260827	1094988	1029692	723520	874665	720115	904812	757984	638244	1246191	717371	1395151	1066184	685065	930844	1012055	1273234	744545	874974	1005377	1204550	1531757	658718	882358	658810	1050152
569	Porphyrin	(4E,15E)-Bilirubin IXa	HMDB0240584		map00860 Porphyrin and chlorophyll metabolism	3	NA	-1.12438	M2	1639360	943224	919912	2180870	949805	392034	1425297	654744	8543084	1166970	1710533	1947349	541806	598209	11173952	3000511	1275325	1505309	18540063	676107	195744	969153	905911	4143347	1236901	605597	701216	705506	1355166	6787355	835955	1971559	3378564	1400678	2993673	2473938	2278436	1506068	291261	2768306
570	Porphyrin	(4E,15Z)-Bilirubin IXa	HMDB0000488		map00860 Porphyrin and chlorophyll metabolism	3	NA	-1.33367	M2	1922705	1131992	1294170	2609932	1294693	510402	1755992	844714	10324314	1570020	2185411	2532429	751429	820954	12791265	3683926	1547538	1948776	20689823	937445	305968	1227471	1191351	4766643	1543808	778338	879175	1037159	1740576	7977652	992525	2370546	4011516	1589811	3632715	2935057	2715369	1778657	438354	3301151
571	Porphyrin	Bilirubin	HMDB0000054	C00486	map00860 Porphyrin and chlorophyll metabolism	1	91	-1.68231	M1	85656580	58456918	64442389	73179963	49685922	50528752	26360877	45837341	127013923	62552358	77882028	97962381	52740855	10376806	175776720	47858936	65207941	22765868	226266255	61744536	36665560	97591485	68706326	202433780	112852185	37931284	47464391	21648955	67062921	72510245	78516745	50839102	99123668	73910415	31118169	120692051	87675492	23724599	26336249	107302241
572	Porphyrin	Biliverdin	HMDB0001008	C00500	map00860 Porphyrin and chlorophyll metabolism	1	93	-1.85456	M1	20656518	24545154	20026478	35521154	15114064	12920559	29593660	20884995	75377426	15936404	22768043	25223556	12258064	26070156	82985513	48485396	18369267	34052236	58525044	21343189	13377200	23746244	18247394	50363555	28520003	19603550	18875183	23183639	22629686	93753771	29581300	26784131	37985224	25046064	82670192	31669100	23608792	42118886	13438176	37737843
573	Porphyrin	Biliverdin isomer1			map00860 Porphyrin and chlorophyll metabolism	2	85	-1.85456	M1	1177884	967982	798239	1262960	812560	733589	476286	687207	1899603	874430	1252606	1264861	649073	294753	2689860	986474	874115	575921	3010294	940565	628919	1451329	850182	2429680	1560875	712757	816982	448106	1025674	1548380	1285949	939638	1598800	1162364	1000097	1673517	1282134	620604	459560	1716709
574	Porphyrin	Biliverdin isomer2			map00860 Porphyrin and chlorophyll metabolism	2	79	-1.85456	M1	1857811	1718873	1759243	2674789	1000487	1093762	2212680	1223636	5314652	1554476	1727773	2103964	876579	1137489	5725129	3084134	1218239	1594876	6485281	1417349	1434603	2946027	1256669	3699477	3158586	969149	1286031	1684334	1730522	4679080	2215550	1904423	2335828	1727585	3077430	2889518	2091022	1768122	582983	2566075
575	Porphyrin	Biliverdin isomer3			map00860 Porphyrin and chlorophyll metabolism	2	80	-2.69172	M1	382038	24352	1025055	1271073	1121482	258561	843947	732910	2555518	871817	1653814	1207373	135330	479197	64832	1236159	1173504	458746	3602016	790478	1401371	2797868	693805	2046823	2235840	58534	636968	1016189	843789	2617199	32798	60610	744478	739489	1298059	1617234	582677	1023953	606206	1860938
576	Porphyrin	Hematoporphyrin	HMDB0000668		map00860 Porphyrin and chlorophyll metabolism	1	79	-2.39761	M1	316997	177292	153737	290181	251673	342381	225006	205905	660582	580827	293458	382726	173645	25666	1467969	259560	354810	313850	1018928	348492	133859	1184982	887327	688208	906092	155780	202220	167887	615112	431758	877736	625337	581657	419506	126048	438872	1331174	269199	454985	487872
577	Porphyrin	Porphobilinogen	HMDB0000245	C00931	map00860 Porphyrin metabolism	3	NA	-1.20669	M1	1305420	1545044	2432608	823137	1323298	1313820	3093212	1169150	968013	1032356	681329	934945	1602643	1665268	1779745	2224475	1034596	1450886	969869	1374598	1536089	2099652	1414809	2738122	1142242	1660495	2220365	1138761	1259476	1163308	3547495	1209846	1368148	1280794	1621296	1026724	1221779	1310286	880536	1058331
578	Purine&Pyrimidine	1,7-Dimethyluric acid	HMDB0011103	C16356	map00232 Caffeine metabolism, Xanthine Metabolism	1	95	-0.42752	M2	4018737	8868753	5404	125035	17166	753137	594383	138049	20754577	10062876	2905854	8437102	11001284	3624075	4468261	133929	965198	6048497	56052	2510692	47410	8236331	3389133	10190256	10944	13735	8819615	2074743	7315014	9879081	5178030	32406572	2575509	4757571	3476807	5268	371986	3627457	14982103	1514013
579	Purine&Pyrimidine	1-Methyladenosine	HMDB0003331	C02494	Purine Metabolism	1	91	-1.69552	M1	6133842	4464435	8431699	4996884	5391191	3881207	6238034	4042347	3995724	5902737	5161367	5264023	5827907	3787628	4662482	5865537	6679971	5573586	6110825	5650972	5763419	3908784	6347151	5505814	6538463	3176281	5365357	5252120	3332583	4162332	7041804	5304203	6106806	8822268	2889259	5694535	7026627	4917209	3454105	5860559
580	Purine&Pyrimidine	1-Methylguanosine	HMDB0001563	C04545	Purine Metabolism	1	94	-2.88811	M1	1071955	1391760	936226	805309	992394	1605672	1122657	1311349	1290411	968639	981494	894672	1301507	1264529	1540598	1930159	1311666	963388	1308705	929578	1588423	1759391	1602025	1715963	1193859	1187545	1225526	1107853	1223919	1197738	1326715	1476028	1172479	1996166	1259300	1366018	1463881	1900387	1121237	1120836
581	Purine&Pyrimidine	1-Methylinosine	HMDB0002721		Purine Metabolism	1	80	0.04729	M1	2729373	4323020	3379685	2495297	2555844	3845230	3941701	3642875	3821864	3536328	2796850	2601982	3539063	2171129	4774254	4501304	3525635	4061890	4062124	3571985	3595954	4539378	4994042	5470214	3246386	3437762	3358739	3574539	4266698	3814559	5375704	6157379	4094089	4060166	3213692	3456617	3770596	4800573	3095891	2781141
582	Purine&Pyrimidine	2-Methylguanosine	HMDB0005862		Purine Metabolism	1	94	#NUM!	M1	543219	576105	635906	457519	426344	518093	662553	623549	565966	431690	517911	319603	382359	575950	457789	856165	554863	535162	511034	423199	457469	578517	574817	686911	725946	340416	549182	514098	365775	512237	737887	173128	478446	524914	495936	451165	589816	545421	477274	702730
583	Purine&Pyrimidine	2'-O-Methyluridine	HMDB0240328		Pyrimidine Metabolism	1	70	-0.94432	M2	1781000	2309594	1857403	1596903	1558943	1644693	1576408	1691512	1973110	1480626	1400424	1606446	1849702	1835754	1770759	1925017	1579647	1719580	1874289	1800542	1941626	1480447	1649849	1749266	1600795	1710248	2104949	1294184	1841491	1945969	2155957	1590019	1788461	1736231	1675439	1459986	1831794	1865653	1649087	1710618
584	Purine&Pyrimidine	5,6-Dihydrouridine	HMDB0000497		Pyrimidine Metabolism	1	83	-1.67543	M2	505873	493330	638341	368892	551761	622784	478899	577910	365121	464234	284583	537035	911910	598899	471951	569262	571963	852240	665557	667734	679391	803895	632048	772105	480136	462474	429077	538412	651410	636390	699781	394585	645396	554723	454769	439881	712702	863119	533085	532333
585	Purine&Pyrimidine	5'-Methylthioadenosine	HMDB0001173	C00170	map00270 Cysteine and methionine metabolism	1	90	-1.15203	M1	2086880	2537705	2666754	1975361	1848231	1804467	2817882	2270048	2405477	3215386	2455153	2435487	2336989	2180355	1908647	2893267	3119572	1648941	2954055	3160161	3345788	5988276	4495154	2917759	2117268	4158727	1578166	2662300	2784608	2276249	3323011	2034538	1570507	2913590	1919703	1999801	2024530	3344823	3550068	3114767
586	Purine&Pyrimidine	5-Methyluridine	HMDB0000884		Pyrimidine Metabolism	1	80	-1.53787	M2	32930	18691	66101	27516	59844	6468	18548	131405	73797	6111	5110	6724	51731	43865	47235	31408	16195	74177	57576	21389	92067	36938	42484	10797	14850	56867	40743	67311	57091	60642	47152	30737	39521	18465	32312	6588	44788	4746	46353	27876
587	Purine&Pyrimidine	7-Methylguanine	HMDB0000897	C02242	Purine Metabolism	1	99	-0.35597	M1	8742254	6919096	7399649	6812172	5526173	8426901	8158995	7368122	8151547	6200112	6727340	6665642	7687205	6446115	8815143	8744088	7138891	8338551	8758559	7576829	8576588	9795491	11786968	9342429	7981189	7829105	7839751	7295026	10311669	6927122	15118269	9917144	9163969	9939658	6205535	7678294	9546741	9792195	6513800	7828548
588	Purine&Pyrimidine	Adenosine	HMDB0000050	C00212	map00230 Purine metabolism	1	80	-2.4877	M1	805211	796895	1090990	591251	542963	397604	286022	462992	457583	882101	388227	885698	849431	925928	337517	376846	276709	356645	287532	486702	430302	592930	328655	790237	636809	700197	583644	331630	214746	368989	360088	414965	379076	353063	932328	498340	780093	405390	1445007	578680
589	Purine&Pyrimidine	Cytosine	HMDB0000630	C00380	map00240 Pyrimidine metabolism	1	88	-2.34082	M1	569631	18627	767668	748493	474610	441729	231000	20396	217557	483437	126768	412510	31795	293758	415334	536247	656630	26489	488252	419737	264452	649701	438857	54640	698635	667632	627173	492642	11654	309893	221386	594879	402200	676839	506415	429170	108099	438532	14001	905614
590	Purine&Pyrimidine	Deoxyuridine	HMDB0000012	C00526	map00240 Pyrimidine metabolism	1	85	-0.41625	M2	242418	260749	209226	280225	216890	141419	245323	197313	324347	105088	208549	233519	172394	248305	281932	217805	135437	141435	155324	121120	207573	189375	99646	145660	315335	268106	268126	69587	134785	218728	197562	221752	158880	164035	292524	247856	106644	145836	103821	204548
591	Purine&Pyrimidine	Dihydrothymine	HMDB0000079	C00906	Pyrimidine Metabolism, intermediate breakdown product of thymine	1	90	-0.0645	M1	20558738	20416429	13312813	11136092	11080854	13905694	13676860	12791130	18679864	9656093	11252824	11399303	16328625	13900013	18533507	18654026	12631530	12048515	11561589	15703740	16733186	17455064	15280578	12662098	15544591	12193216	13091888	12342432	10630401	11005951	15145622	11116449	14712690	17641621	17428326	18572257	18633033	18480360	10883316	13016723
592	Purine&Pyrimidine	Hypoxanthine	HMDB0000157	C00262	map00230 Purine metabolism	1	95	2.52115	M2	4981705	7065083	3004453	4469825	1358685	7867153	3427108	14074642	5156754	3191340	4809966	3282418	5605251	5266271	34978850	3505214	2868451	5538483	3570024	3776809	3921949	5860962	4377076	7852017	2812337	4616008	2326465	4960882	8007215	3649842	20733564	97341115	10637660	4138310	7527808	4337311	6134995	12814246	1404823	4951158
593	Purine&Pyrimidine	Inosine	HMDB0000195	C00294	map00230 Purine metabolism	1	86	-2.12332	M1	37252	8794	4349	10699	4162	88935	4018	738791	46643	4110	4109	15380	4263	4008	10563574	22716	10046	16516	68241	24647	4113	137791	4099	182059	31294	36729	4332	11044	123301	3951	4152437	72928507	289772	8097	65730	17042	85695	432779	4089	16055
594	Purine&Pyrimidine	N2,N2-Dimethylguanosine	HMDB0004824		Purine Metabolism	1	83	-2.83851	M1	1226014	1504598	1427694	857332	966077	1291883	1133091	1348630	1377663	1323411	909196	999417	1516727	1145296	1326586	1489890	1204562	1469099	1380205	1304047	1582805	2116046	1770836	1647205	1104976	1102224	1159972	1301433	1258599	1405622	1995185	1779736	1355040	1618641	1127305	1141196	1437622	1622766	1336239	1316813
595	Purine&Pyrimidine	N2-Methylguanine	HMDB0006040	C04152	Purine Metabolism	1	99	-2.37733	M1	869881	628410	710798	770848	465492	731645	762051	786702	599024	406056	495283	931025	1029142	732627	1166473	1157345	1066789	657288	1016352	807882	1096071	485801	1043250	859796	871454	992530	874088	928484	813798	856393	1265193	594697	1085903	924666	613109	1027930	998115	997692	75066	555463
596	Purine&Pyrimidine	N6-Methyladenosine	HMDB0004044		Purine Metabolism	1	91	-1.91187	M1	864008	1055640	1181382	875189	720595	1541919	3266407	747301	3000671	1016972	1471792	1120850	1857592	2296311	1874996	2893306	1786130	2244608	1813013	1038625	1238606	1180084	1816447	1787409	1802270	1043629	1204094	3118749	1367618	2429104	2052840	1169007	1154301	2638976	2830373	1634372	1682690	3333440	768217	1323695
597	Purine&Pyrimidine	Pyroglutamine	HMDB0062558		Glutamate Metabolism	3	NA	-1.0103	M1	29681022	31142010	20648237	17565436	33694961	24560936	20663615	12730460	27891584	21974327	26114293	17915046	17729906	25506234	25163088	68394944	24208717	21259227	21871018	30451573	14723608	16863842	36300519	27397053	54254416	39665709	42677103	30017652	28702249	21331483	70879358	39363904	41264997	38017172	22146828	29347967	17998984	20251267	12601221	12746740
598	Purine&Pyrimidine	Uracil	HMDB0000300	C00106	map00240 Pyrimidine metabolism	1	88	-0.77874	M1	9006684	18867024	22445654	17059020	15678673	14879851	14537449	19622892	21270295	20486655	23335089	21847593	17435169	14777302	17355182	16349995	17974142	21407685	13497831	13173198	18386043	19024146	14632700	21794055	13797427	9928680	19475339	15387162	22338075	20181788	22285084	20423353	13749323	25006638	17746634	20733864	20272729	19502982	16719642	18176545
599	Purine&Pyrimidine	Uric acid	HMDB0000289	C00366	map00230 Purine metabolism	1	83	-0.84784	M1	776780950	1041093666	720442960	956057894	857207824	1381636337	972436547	1006798802	1060743674	1196873467	938763829	1498585367	874500184	1028509334	1401984018	1200059011	1421202149	1320058673	1940379404	1132526420	807039010	1177736156	1773776964	935250151	862818908	1181012854	793879078	1426855325	1310716735	1106243991	1282856173	1158667040	1264299801	1689520328	829032499	786759455	1049914689	1239999000	988718038	1081744230
600	Purine&Pyrimidine	Uridine	HMDB0000296	C00299	map00240 Pyrimidine metabolism	1	95	-1.90035	M2	18419379	29979813	33889620	26593384	26671374	27920770	27140590	32414842	28303146	31857369	29181635	29275842	35820305	28219244	25746451	27779589	30767796	33948721	21526224	20618571	31228109	27987904	23942366	31251568	22069126	19814440	29188360	25888827	34870126	34439441	37588369	34151029	24071953	31474738	27174412	26726088	31397393	32978909	24962439	25709633
601	Purine&Pyrimidine	Uridine+Pseudouridine	HMDB0000296+HMDB0000767	C00299+C02067	map00240 Pyrimidine metabolism	1	87	1.00738	M1	4772393	7832286	7606121	6327213	5637124	7231740	6932048	7967804	6828746	8160343	7903300	7761744	8737258	6993162	6516466	6264092	6121704	8270095	5208972	5420453	6259826	6306213	6300664	10128215	7193282	4221383	7244977	8378659	8952697	8459369	11887440	7579752	8479265	10386814	7034245	8704235	9902092	7016279	4852481	5381743
602	Purine&Pyrimidine	Xanthine	HMDB0000292	C00385	map00230 Purine metabolism	1	95	-0.13113	M1	10664447	12937573	9881202	11927172	9054920	15951599	12682057	14503067	10941043	10484914	15296841	7978609	10790883	17867428	9952558	19191944	17784473	19487646	11183956	7950398	12264475	19317762	21213026	10766613	17710304	7554848	8383578	15518584	17705058	16008582	21136278	55871560	9078701	17714869	11007579	12637469	22284901	22200801	12629219	15176432
603	Sphingoid base	Cortisol	HMDB0000063	C00735	map00140 Steroid hormone biosynthesis	1	79	-2.4827	M1	14961542	12760068	20393494	17395251	32919543	21503925	31032523	11815626	36252779	36564965	21078260	21456489	23699102	13090045	27652895	18354926	17621076	13118763	18511936	34060298	38705277	36222659	10969698	25962566	31367927	19689781	13170679	39498538	18964982	20134278	23702201	15116419	16744043	31697126	15031474	25773257	20132553	27087103	85127216	24944865
604	Sphingoid base	Phytosphingosine	HMDB0004610	C12144	map00600 Sphingolipid metabolism	1	89	-0.88661	M1	243132	180920	177728	265695	191418	213196	237427	160652	140252	181102	282264	379171	447746	102610	180590	156209	323834	159298	198662	120507	145489	124431	175632	528642	304125	165495	307302	147674	112810	163751	37896	144284	68955	264684	178452	332478	1501207	150072	151156	147985
605	Sphingoid base	Sphinganine	HMDB0000269	C00836	map00600 Sphingolipid metabolism	1	89	-2.02267	M1	580015	433490	229937	370926	222000	552950	266226	493362	316347	397420	493581	232079	561035	294773	839879	344625	528212	395740	619287	600845	267330	448740	615579	790033	284539	628899	266531	514307	332629	271350	632711	1854380	361129	371222	441337	526666	598794	349517	808079	492787
606	Sphingoid base	Sphinganine 1-phosphate	HMDB0001383	C01120	map00600 Sphingolipid metabolism	1	90	-2.61354	M1	4981015	4214773	4153216	6528150	4112001	4031578	2767335	7415625	4619573	3622144	5187227	3674549	5507814	4032298	6179356	3900012	4934258	4323161	4926208	4962528	4709001	4300351	5928704	6528400	3662167	6861774	3188539	4946967	4897780	4772239	6123618	10583725	4952923	5436490	5666048	6688289	3942276	4282315	5479003	5643751
607	Sphingoid base	Sphingosine	HMDB0000252	C00319	map00600 Sphingolipid metabolism	1	89	-2.35951	M1	3279286	2303151	2057704	2568151	1743229	2569137	2287209	2266991	1961935	2031977	2357339	2788196	2871121	2399771	4966145	4318349	2817830	2593411	2655721	2277132	1813906	2984385	3664785	3145737	2499420	3160068	2424790	3221772	2818622	1930938	4085879	6370131	2047573	2249228	2215684	2806319	2981047	2676011	2397585	2169481
608	Sphingoid base	Sphingosine 1-phosphate	HMDB0000277	C06124	map00600 Sphingolipid metabolism	1	91	-2.08012	M1	34228888	32915641	31447697	46438289	29573617	38198469	22039511	55069546	30795509	27305813	32981866	28191516	35989143	36752131	55466990	28265605	34129051	39781144	36833046	34683857	37354817	34454389	45592692	47922711	31509380	46478563	24293497	32526903	39492850	35765209	53295202	81152137	43686517	42872631	36710329	44914931	38298908	34947043	38268726	41710379
609	Steroid	16a-hydroxy DHEA 3-sulfate	HMDB0062544		Androgen steroid metabolism, Sulfated	2	89	-0.79297	M2	3609552	7503566	5418497	8861326	3385401	13020958	5126067	23900200	5248808	6160683	9718555	6472166	7138615	4243018	3728675	8157088	6733857	14570644	17604979	8585367	3757278	33442883	7405085	3578408	5605809	4895208	4745741	12207671	12789426	8024997	2847251	7982535	16461202	7939853	2431282	3523019	7739649	5358065	6132197	14635920
610	Steroid	5alpha-Androstan-3beta,17alpha-diol disulfate	HMDB0240625		Androgen steroid metabolism, Sulfated	2	85	0.2317	M2	656138	4432811	13406577	13842633	5594663	4634690	13753679	4670748	5270290	11880391	12792686	11765869	3625189	9544421	24804177	8894217	10838720	30049810	9782546	20565904	1682239	1513261	15668046	12001433	8133666	18383617	11837774	3193073	21689507	15094250	38512017	20572375	36006241	46681705	7398872	9615698	984969	2716494	4723730	3425229
611	Steroid	5alpha-Pregnan-3beta,20alpha-diol disulfate	HMDB0094650		Pregnane steroid metabolism, Sulfated	2	80	0.11355	M2	1261763	2430392	5086072	2122413	8842488	873525	1696758	6309455	5730362	24053929	2544545	3145011	3398802	2225134	6705299	1541984	903668	40507578	6651587	5511349	2406852	2717884	3483481	3074593	2980588	2993426	1270085	2150186	2889291	1838311	1004504	3429620	7533550	2353637	2303291	1261066	1105351	1628992	981107	1557390
612	Steroid	5beta-Pregnanediol sulfate			Pregnane steroid metabolism, Sulfated	2	89	-1.39852	M2	2903718	16157143	13412147	45769253	58053723	8945822	16202617	24734097	28082917	18687008	18294089	15555781	18714842	12966102	37052115	16640777	15757912	60189621	43702288	23597824	27721339	15968007	6552211	18781029	38749260	15531120	5567404	10676124	52691157	24780431	10426561	26082880	29858168	15984960	18198979	11616060	2881414	6124669	7879563	8927260
613	Steroid	Allopregnanolone sulfate	HMDB0240591		Pregnane steroid metabolism, Sulfated	1	95	-1.24485	M2	31921	36597	564951	49788	245098	22532	26626	111187	101246	586863	66056	51968	68813	136691	236621	36266	9678	832798	230176	187047	62558	90759	21521	70146	167631	151961	20578	34790	110808	68842	10504	65559	278588	48563	119296	34693	5527	33827	3877	31030
614	Steroid	Androstenediol disulfate (1)			Androgen steroid metabolism, Sulfated	2	85	0.60672	M2	2788886	36990732	58461554	290097663	79073380	106445132	132715418	122216345	78231998	145685961	116849959	96019152	49747725	56701608	169581034	95506869	237467295	333572662	101073622	157623937	34293176	83546099	113951836	86531205	110910496	81435269	52585430	58305809	319237446	191431817	580212154	299317643	162810399	263571779	46161086	50233337	16620744	42941949	125107991	59731739
615	Steroid	Androstenediol disulfate (2)			Androgen steroid metabolism, Sulfated	2	85	0.06191	M2	4147435	12198294	15678231	41012085	24067601	19559590	18663858	22432661	17523516	24096688	26536217	25510705	15771031	17531907	25176981	12833639	20546947	48851600	26989111	21924630	13261931	22331557	19331269	15876064	20880250	20206892	15899576	18237457	30551822	26925264	23669106	33986809	26124173	35951452	15549451	10231778	7739579	12521406	17230081	14500620
616	Steroid	Androsterone O-glucuronide	HMDB0002829		Androgen steroid metabolism, Glucuronidated	2	85	-1.7062	M2	579243	1046933	2813820	3248047	3295020	1230365	2324345	2042108	1787088	2584288	3239421	2363342	1916957	2879970	2912980	1133939	1675353	3660642	3683062	3077865	1622543	990031	1192943	2399010	1398159	3220105	1286183	2316429	3071751	3218617	3258835	3706504	2171241	3144839	2331760	1259215	752179	1302981	884299	1139261
617	Steroid	Androsterone sulfate (1)			Androgen steroid metabolism, Sulfated	3	NA	-1.2866	M2	114681	290819	1631654	1755745	724409	1444674	1560339	1488665	732752	2419615	2147882	1295590	838559	1777331	1538051	616148	1164083	4191284	878418	2850035	868512	1155238	968667	844449	1009757	1241757	1028601	1498350	1797642	1750758	4053359	3129003	1069922	2254272	574591	667899	291078	1057674	1724352	1235415
618	Steroid	Androsterone sulfate (2)			Androgen steroid metabolism, Sulfated	3	NA	-1.36927	M2	248016	2759165	6597118	29349302	15725013	6595210	12037717	9029973	8170055	9334706	16631866	8988639	5848491	9325685	16225588	5887533	18149654	49173402	15203942	7843092	5489398	4738828	4848348	7524461	16703305	8769337	3569185	5445388	23090276	17676609	25063581	20786303	12936231	16168648	6821655	6818125	1552371	4210273	4040152	4430805
619	Steroid	Androsterone sulfate (3)			Androgen steroid metabolism, Sulfated	3	NA	-1.2866	M2	1318164	4027377	38205917	19104855	13100914	5179023	18987776	7192961	12145631	18283570	36335755	25523969	15562903	21489334	39685946	11283775	12768305	43431840	30200892	53611690	6947688	1892861	25041667	24811804	20156112	47939324	8391095	5669729	32942824	29824661	27566180	28508168	36711851	44021007	22595117	18690181	2359639	5199475	3820542	5164312
620	Steroid	Androsterone sulfate (4)			Androgen steroid metabolism, Sulfated	3	NA	-1.2866	M2	3175949	14453271	86345799	73078975	33526688	20442296	83648864	30844665	44442462	82082635	140149077	111398657	39612395	70542682	164881370	35208077	52070984	238092696	89242999	138796598	31930763	5865359	106140320	83512222	93703151	149978868	22815311	16551576	130464203	119728739	80073216	89082585	61528447	165802953	80477804	54189791	10016431	13668125	27783702	16772241
621	Steroid	Androsterone sulfate (5)			Androgen steroid metabolism, Sulfated	3	NA	-1.12127	M2	627592	4324920	4888086	13971244	6844679	2648116	10694984	6668455	6342702	4812774	10022363	10325104	5092447	4510989	14008228	7944655	9166591	18164508	11299235	7908851	5296740	1227836	5887325	9079960	13187389	11270345	4777369	2380076	16711478	10970684	11523721	6670734	7298904	11904035	11713747	5956636	1621858	1933118	2359351	2656069
622	Steroid	Cholesterol sulfate	HMDB0000653	C18043	map00140 Steroid hormone biosynthesis	1	89	-1.67764	M2	49221645	73789240	55585712	81046122	80907635	45061113	63437327	72269711	46467566	81706628	45705016	43096612	55837347	40729472	55928939	76212492	103597861	100853636	32690757	77805786	81297583	63936647	46752442	71790320	70401564	61264456	71408932	30815537	126296673	85706386	109206521	58358153	98354202	141474040	98804536	72394540	39040458	34817076	62503446	56875414
623	Steroid	Corticosterone	HMDB0001547	C02140	map00140 Steroid hormone biosynthesis	1	82	-0.37446	M2	140721	83683	151969	158000	504358	53942	426330	20137	421436	299801	123653	143123	101770	101202	289307	104750	124696	62476	113459	338899	827948	254373	34909	181040	411931	196620	50088	836915	100066	134519	128894	51027	52598	221162	162900	249166	107026	112635	894001	154444
624	Steroid	Dehydroepiandrosterone sulfate	HMDB0001032	C04555	map00140 Steroid hormone biosynthesis	2	93	-1.39181	M2	9609349	56230743	157043257	631514292	351151315	124506313	224035304	188463150	193894163	221198517	347257024	224764756	155529715	164465109	293321644	138585841	364882270	833771043	394670262	266086732	168771940	115849287	174072974	159191598	417087887	205518650	73172319	120100817	551123833	369645439	328777901	362306673	315925050	277649855	201296141	130773768	37395553	79654003	122341776	96553219
625	Steroid	Pregnandiol sulfate (1)			Pregnane steroid metabolism, Sulfated	2	85	-1.30119	M2	94625	656332	1072113	1096186	2139468	99689	369835	1471773	2445709	7573924	1225487	718825	777197	1213848	2151156	272648	156090	9420458	2464421	809869	622674	338334	273458	931404	633135	901122	123058	352781	958685	463413	127852	1036532	367466	382391	948808	320592	124337	140377	268885	182154
626	Steroid	Pregnandiol sulfate (2)			Pregnane steroid metabolism, Sulfated	2	82	-1.60696	M2	95808	114571	369198	179915	326068	82811	279269	1516195	704170	3727618	351204	348573	610438	214586	234624	133180	52757	1676103	335489	577839	412747	156711	132546	455132	196516	308648	83518	266209	284490	217832	142576	312531	498083	71952	125807	178534	113981	223684	146242	147361
627	Steroid	Pregnanediol disulfate	IPT-NM027		Pregnane steroid metabolism, Sulfated	3	NA	0.08144	M2	5339745	43535714	19723605	120878593	84947404	21595234	32959927	68638261	50356050	36390998	31609549	31902300	27843333	16394877	69267002	45883679	48428095	158371008	70479477	48379592	30990433	48794542	42412095	39567283	67086619	30220840	18834768	19398917	119680927	47393268	36024837	69958990	71818578	45120318	29411778	19289409	8123585	13704085	39918493	16878513
628	Steroid	Pregnanediol monosulfate			Pregnane steroid metabolism, Sulfated	2	80	-1.37763	M2	579020	638559	2770195	578913	2899672	217921	468729	2163823	1632579	10043913	997112	926459	1418166	1291256	2444996	496274	191069	8995055	2959093	1713840	1219372	871217	427596	1230507	975172	1521556	367009	796155	944580	716804	298918	849353	1900925	662022	947469	557319	205673	667327	142327	542200
629	Steroid	Pregnanediol O-glucuronide	HMDB0010318		Pregnane steroid metabolism, Glucuronidated	2	80	-0.95313	M2	365807	317603	944752	579427	1135455	273752	444340	3359594	818448	10091980	778322	944434	1047953	503809	849739	340214	154881	3440904	986341	1299522	1042636	543956	265154	1105567	360959	815926	291646	820556	821481	617003	392758	866770	851858	353514	501823	463799	189172	511767	317705	358008
630	Steroid	Pregnanolone sulfate	HMDB0240590		Pregnane steroid metabolism, Sulfated	1	96	-1.24485	M2	23229	146240	579643	268499	361179	41468	205684	510916	461613	1879690	324153	175343	298254	493333	544891	105462	39361	3030394	617266	240997	158208	166437	98952	249258	247175	460393	20244	122224	271699	147936	102798	279361	154597	80507	348057	94873	16318	87169	155616	26637
631	Steroid	Pregnenolone sulfate	HMDB0000774		Pregnane steroid metabolism, Sulfated	1	82	-1.34239	M2	683363	2068075	4715718	6504463	8527599	1817178	3895900	3126057	5230308	3142933	2908126	2302796	3484848	2619367	5964840	3210074	2428587	9948581	5676566	6837785	7378463	5117844	1337878	2656643	12387755	2801097	1219874	3546108	9038989	3247560	2069466	2698130	7842465	2608489	3992909	2197093	470202	1239324	3019723	1553789
632	Steroid	Pregnenolone-3,21-disulfate	HMDB0242133		Pregnane steroid metabolism, Sulfated	2	90	-1.25281	M2	520942	1333256	2771997	5256204	5309743	1893828	2504922	2019335	2796570	2364752	2450014	2388087	2003532	1927300	2983051	1865151	1961124	7068314	4071811	2782998	2250580	3354561	1619145	1477501	3342595	1603407	915561	2405944	4776948	2883160	1715629	3259408	3687739	2384308	1951144	1488021	569568	1148259	1356145	1733719
633	Steroid	Steroid-C21H34O3 disulfate	IPT-NM025		Steroid metabolism	3	NA	-0.6987	M2	2012127	10622363	6175661	35653501	15117744	10791624	12394894	33260528	13845580	12925303	10007159	11657722	8736018	5536675	13719290	11120815	14520162	40346712	16522195	20786825	10206364	21899822	16413289	9194301	15198651	11338796	8968005	6707490	30962155	12196162	17955664	24567349	15620759	14027393	7720946	7725121	4788258	6814039	8403675	8236965
634	Steroid	Steroid-C21H34O3 monosulfate	IPT-NM026		Steroid metabolism	3	NA	-1.06453	M2	1769623	7941501	6858079	24454826	16135460	7865900	11556834	18994575	18944477	10236677	10139933	8992821	8848140	7552256	12943459	8132150	8723940	26789654	15400229	16402014	11971465	10276000	5561829	7815159	14512153	10728919	5055358	4950900	24099505	10705718	9924003	16161452	11912904	9064089	8318779	7691772	2956397	4704030	3552533	8259235
635	Steroid	Testosterone sulfate (1)	HMDB0002833		Androgen steroid metabolism, Sulfated	3	NA	-1.30869	M2	61822	260713	1396733	1871225	429413	443551	1677081	749928	850304	1774841	2593279	1470026	832119	1730154	819630	488410	686136	3519655	715105	2055331	977965	254587	1725159	916105	641364	1523898	573936	489679	1104035	1329989	2354898	2817831	778624	2251296	698382	1011066	266606	440930	1163849	332048
636	Steroid	Testosterone sulfate (2)	HMDB0002833		Androgen steroid metabolism, Sulfated	3	NA	-1.39181	M2	208629	726618	1743025	5370124	4228648	1471197	2132564	2193989	1722301	1985779	3216716	1883700	1750456	1454495	2921184	1257216	2413818	8077747	4281311	1866106	1924229	1150311	1250543	1637369	4791891	1204473	345967	1754818	5422970	3867581	1348588	2436684	2399441	2806278	2270968	1140247	359193	725299	1069897	1080679
637	Unannotated	M1X-RT186MZ158			Unknown	4	NA	0.24973	M1	11644197	6925913	11758657	6854869	7607046	7984471	4234196	2459136	3537412	4941054	3301092	12179045	5319543	4961929	10524136	75675570	7492589	7130251	15939069	9283630	4135016	18572374	6785937	7271879	12328319	6884497	3572029	8080433	10882226	19047975	11154052	58674096	10647589	13224474	5494189	6220815	4969017	9073556	5892613	11638753
638	Unannotated	M1X-RT187MZ181			Unknown	4	NA	0.28462	M1	1450138	2440873	2635703	1897421	910751	2085461	1734186	2207184	516581	2778140	1144766	1306266	1589972	2690729	2280385	2935760	2058077	2076338	2598664	1484479	2174658	2147633	2029758	3030471	971502	4520730	1378913	1741808	2581583	2216966	4312448	2439434	2112549	3501009	2673197	2305952	1364358	2654877	2641122	2091323
639	Unannotated	M1X-RT188MZ132			Unknown	4	NA	-0.92399	M1	37093946	30896774	30696771	32090775	25472690	34276527	29450676	31882474	24793012	29661770	33322085	27335438	29770206	39651373	40079875	39417272	33664417	32496554	33073693	25417836	25386437	36485612	33920162	33143368	31924049	53471585	32466596	27951405	44433653	34512189	41594060	33284514	30968046	35154830	35962994	38585217	34177947	31181389	36534210	38650681
640	Unannotated	M1X-RT208MZ188			Unknown	4	NA	-1.50072	M1	9783469	11417948	12742256	10857478	5152360	45441415	7192202	42861928	7672307	6401680	26291096	64251780	4789317	10151992	32606480	21037456	9690348	21258393	12051376	31640604	12961765	12403193	10290221	8980346	56361620	18986923	8226783	82236217	60641007	8613752	21344325	47261124	18909312	25922405	16539096	36257193	10665811	23445978	34419632	12344772
641	Unannotated	M1X-RT214MZ130			Unknown	4	NA	1.37507	M1	1477717	5554071	1017896	1366033	4193787	3788216	2731738	1874887	23936390	2123522	2582694	3779217	8996185	1928427	3255799	10544270	685395	1858234	12719201	3680144	3579384	5837345	781742	10247521	2108462	12547874	2349716	21773829	1918147	1795765	21878085	7698884	4388970	555786	1668579	3263126	1489951	1387000	7176438	2350268
642	Unannotated	M1X-RT266MZ120			Unknown	4	NA	0.44499	M1	122695	244359	359970	368698	212553	354823	461759	98946	226310	252550	345164	321225	263878	168129	212957	391934	279504	334267	304141	272887	372100	597800	436396	240040	210275	411287	284492	349391	310565	258672	448451	312183	246542	334057	291652	356509	230331	381722	298686	220256
643	Unannotated	M1X-RT271MZ239			Unknown	4	NA	-1.27579	M1	200502979	55819681	46360091	90643481	23695518	28540594	18058376	9333953	41812160	68038228	25623824	41275064	29221803	63897702	24810845	80828658	28622948	64211503	123403953	3236222	16539297	5303121	28944686	119100363	15264864	72715728	40813219	28589446	63891518	294389649	13071167	27875041	66260335	41467286	16619445	4677176	5306916	12809596	18993301	10000551
644	Unannotated	M1X-RT277MZ268			Unknown	4	NA	-3.1897	M1	20189768	20125281	21146271	19446021	20965857	22201865	23665179	22176813	21029671	20136925	23820021	21317358	23263350	20434852	21194980	21861024	22559520	21439552	21311584	21131250	20165516	19683897	21915265	22049342	22054559	20716278	21318456	22994117	22621459	20262829	20726529	19208405	20274507	20171849	18565551	21422457	22032234	23909041	20097545	20955237
645	Unannotated	M1X-RT330MZ169			Unknown	4	NA	-0.05898	M1	550586361	97936251	6870851	103178402	225585105	1024644248	229033970	760413457	19882769	19925411	322735819	1673859392	86217255	1082177757	542519129	877688582	183686025	522154087	110071129	38093609	361677480	440097128	2155175725	42304840	208611776	268214111	311987332	130047470	149220745	87465859	2024927349	135371248	268374639	1571327607	251446062	32409316	98684826	84674129	51403121	520841760
646	Unannotated	M1X-RT36MZ213			Unknown	4	NA	-4.82321	M1	3093656	4294184	796899	2127959	8570	5494491	7718237	2682844	3101459	873960	2790839	234519	7844412	7647309	7431958	14050157	6063245	111621	3595397	2248021	230931	931760	3772144	3932709	8500765	464773	2953874	10249751	3383353	2561648	3395636	574689	159335	4435744	49084	8436375	4171803	3171469	475528	2915538
647	Unannotated	M1X-RT410MZ193			Unknown	4	NA	0.16527	M1	25390814	19150730	18059031	15659570	19491665	24523625	14048398	16356145	10427009	14950613	17063957	24848786	21244606	8813391	15872548	9478726	12646024	8202742	11330193	9668417	8371073	8728590	12283037	22905173	18104635	13554628	11009772	8367769	11794617	7935098	11757187	9990746	10344827	11024539	7966669	19567730	20136936	9734531	9070486	9752681
648	Unannotated	M1X-RT455MZ318			Unknown	4	NA	-2.133	M1	2139921	2368964	2491142	3187879	2076819	2990666	3037655	2848379	2511224	2843001	3111013	3555131	3164949	1852032	2374738	2467777	4125070	2987517	2615581	1870744	3011551	1938132	2132736	5158385	2215739	1780144	1921362	2024653	1734768	2472172	1756923	3158831	2332761	4527286	3762166	2228886	37855913	1882025	1787575	1896929
649	Unannotated	M1X-RT511MZ302			Unknown	4	NA	-2.12362	M1	3000219	2846896	2418842	3351566	2624254	3457483	2845357	2657628	2568185	2955660	2851048	3025334	3332211	2486159	2867037	2686514	3161633	2867161	2941878	2371863	2748396	2547682	2617290	3401149	2666913	2566359	2623514	2900199	2472634	2678341	2340692	2839610	2539890	3378239	3118081	2622502	5436445	2481932	2416947	2629993
650	Unannotated	M1X-RT511MZ431			Unknown	4	NA	-1.57451	M1	20899402	23344740	31854510	23487816	14137900	22336935	16848050	16659917	17305492	22579883	26637589	16611362	23008493	22214469	25416466	34720107	34655589	15009592	14585342	21287416	34149270	115612083	31163192	19456721	67014857	22355055	45906815	30913089	29405012	18681967	28392513	25450470	11155609	20287931	22933578	15228887	27675761	35051555	30786088	20144133
651	Unannotated	M1X-RT528MZ291			Unknown	4	NA	-2.21769	M1	15422882	16645785	23556189	21803411	23569824	22036716	21214588	21647437	21181602	23135132	21193288	19617821	17776505	19633617	19300490	20388575	18734035	18972278	20757819	17837049	19885613	21732316	23566836	22460529	17862118	17070795	15584943	17469804	17471723	20980137	17483893	19449229	16560325	18129088	19901960	18038603	15572104	18585777	20140768	19489100
652	Unannotated	M1X-RT538MZ204			Unknown	4	NA	-0.14751	M1	10559942	10726681	11053151	11007354	11262167	11157143	11437094	11109685	10428721	11050150	11115081	11033188	10761614	11048148	10576066	11507280	11735997	10779282	11026001	10096643	10498381	10938359	10843564	11227095	11210086	10027117	10282660	11222164	11488125	11453738	10856709	10867501	10920035	10752919	11027279	11544131	11202730	11457712	10124576	10653076
653	Unannotated	M1X-RT540MZ288			Unknown	4	NA	0.96643	M1	24858726	28971679	26233552	26680445	20874450	27257411	17210012	23933556	20777238	25519484	21784727	14712045	18893228	22477054	26539861	24413292	21897895	30471498	28380074	23080216	21946563	33753507	20008503	25102870	19851276	30742923	36066370	19290592	25420489	19848451	17164881	34692233	15916369	28215699	23762721	22989922	20694617	18009323	31889113	26057573
654	Unannotated	M1X-RT550MZ288			Unknown	4	NA	0.54281	M1	82156380	106102947	97974720	109479176	78465035	109281971	75209896	101422556	98737812	81422907	109910852	64495146	77939490	90987657	102527089	83898595	81855081	86686991	115549277	107128174	86714420	122923227	106662948	105341956	77196993	114978320	116227162	75519553	101377340	73482935	69624951	96633662	62902441	110540978	102980462	106271224	88148687	80020931	121865226	111141782
655	Unannotated	M1X-RT556MZ235			Unknown	4	NA	-1.40302	M1	62831321	53989291	58370840	60760595	68718030	55286982	74674401	73262723	60656829	71907281	78810397	83989129	80466397	59849637	62218983	61580340	59463907	54591121	59405191	65838617	54819909	61650906	86786319	100640896	59412362	57561813	66960220	47763350	59706040	54180139	39161594	62345916	43386403	64071341	74113875	89479331	66215523	67025853	64981530	57335089
656	Unannotated	M1X-RT61MZ86			Unknown	4	NA	-1.82294	M1	6720743	16157784	3909587	7622269	4373438	5922512	8523009	4406347	12097627	3510368	3006767	8646979	10672889	7629970	10630530	7594823	7909473	4626597	16327058	7393521	11779614	3803920	6602188	7846490	1945220	10767034	7430792	8928579	10658523	7867068	9937633	8678552	3588177	2713797	4753941	13713054	5875893	12063922	7925947	7858598
657	Unannotated	M1X-RT68MZ86			Unknown	4	NA	0.39336	M1	995886	10083527	2095229	725529	3488639	2995225	1896518	2315080	4807053	1731733	1920467	6897348	1664723	1359051	8444125	2416699	833095	3690174	95513	2564516	2019564	3248040	862422	2489338	2064814	216222	1087288	1856170	123313	6273649	7928326	6923768	3132926	3353608	2843607	372964	4688715	971213	109131	1772313
658	Unannotated	M1X-RT708MZ319			Unknown	4	NA	-2.12461	M1	21734509	16852502	15739732	21002066	17056479	22138097	18232969	14927449	17781872	15956451	30821331	18950176	33138039	18414217	33006696	25438431	31866288	20367103	21447302	23790156	31089480	22084536	38397771	43161440	31617638	27737792	16839236	18908203	15620925	24308904	30401326	25278657	13871688	24677647	26330706	28357378	17424039	24331518	18464844	20808358
659	Unannotated	M1X-RT84MZ86			Unknown	4	NA	1.19123	M1	4116322	7423157	9682354	5213328	5962547	7414785	5550883	8004437	5006278	9776326	6151870	6184864	4340625	2403104	9571678	4555755	4466802	5573432	5746436	5075832	5254172	5075395	5970222	8819996	6768374	8117781	5966063	7615414	5956502	2100759	6464578	8954228	6687339	6334444	5869859	5126794	6361081	4464647	4344343	5774977
660	Unannotated	M2X-RT100MZ205			Unknown	4	NA	-4.43247	M2	1920793	1467673	1708539	1308168	1830682	1607823	1361307	2114535	1336249	1639285	1632017	1498995	1695163	1465854	1478011	687982	1737765	1341464	1125392	1622321	883211	1647938	1142710	1109696	1657182	1389089	1340187	972208	1162700	1468483	1564023	1895583	1595312	1580808	1574974	1883786	1668525	1713051	1922173	1740139
661	Unannotated	M2X-RT171MZ00			Unknown	4	NA	4.51737	M2	17537884	18483171	8025672	20665462	18662783	17314989	15647925	13860946	16833885	17088530	17783934	19239319	20662160	18465084	11787351	19399109	19346626	20845685	16387926	22125607	21207319	1708339	20383940	17001434	17760223	16872767	17657599	18697845	20119465	20158519	19923862	18176331	16977790	16187360	17327612	17155369	19390194	17060841	12678506	17147313
662	Unannotated	M2X-RT241MZ259			Unknown	4	NA	-2.64427	M2	48485205	122798668	73479449	36434414	9026204	21636777	31616588	80474631	44974165	123009528	7943403	72663924	16424640	53887273	44976642	78105074	40958333	76562046	49007183	83766602	173926954	96833096	64502624	71534639	96788077	21404803	32401363	81243366	78199689	48890993	62308520	164651933	82301558	46816289	149784181	6206185	32369344	129155581	70315864	51364126
663	Unannotated	M2X-RT256MZ266			Unknown	4	NA	-2.51983	M2	65181186	56673619	69924942	49963566	22085503	27370401	59499389	107558096	70464960	105489459	21884048	44079265	21928623	66311003	48126233	55509346	63533172	156244470	62546473	208840634	98875425	121183270	109118468	63595720	46851800	26475401	63150401	278345104	44836647	72898403	90353503	189090365	86178267	74916655	67799935	5484987	49479439	454377965	99700927	105582908
664	Unannotated	M2X-RT268MZ143			Unknown	1	80	1.01251	M2	3286499	3492122	2821349	2960206	4325255	3172986	4544360	3995069	3792953	4054222	4127623	4669165	4669362	4315090	4066689	3413042	3943151	4302780	3506056	3707629	3400604	2722636	3914168	4436149	4353947	3416739	3739743	3787539	4040819	4600885	4661034	3932707	3339318	3453456	3644820	3734789	4492620	3968130	4117385	4592525
665	Unannotated	M2X-RT295MZ165			Unknown	4	NA	0.01242	M2	2192619	5174319	547424	1801061	3432297	2365860	1084326	3377431	4279474	3530422	2097136	2015254	1014212	706040	6483936	2178090	3507215	2318004	1590729	7112222	1805443	3101612	493563	1598746	2077447	263341	801313	1469116	1700762	3609225	4509700	956474	2993479	1572589	848125	440491	1915421	557223	1549671	1914706
666	Unannotated	M2X-RT297MZ136			Unknown	4	NA	1.49689	M2	3119500	2518802	1232059	1585754	1287172	1817698	2618211	945196	4326031	1391871	2283161	2271880	2578957	902920	15700604	2788325	2037851	1838323	5363926	551409	752006	1039700	1487523	5052315	3102082	2214465	1405396	1406641	2410794	3320297	4422636	3094527	5258633	2812700	2221321	3352407	4087298	2440796	612092	1525137
667	Unannotated	M2X-RT307MZ165			Unknown	4	NA	0.10485	M2	7584235	10281818	1005960	5799496	9099262	5387616	4010419	7018004	8057517	6311802	5891008	3942372	2218611	2605477	12591500	5772137	7725763	4715057	5276125	7077264	3846906	4505144	1127482	2892860	5237834	864810	2876760	5951989	6085505	6853281	6737163	3974693	7072754	5332157	3221106	747451	5460706	1742084	2555772	5107697
668	Unannotated	M2X-RT313MZ165			Unknown	4	NA	0.2897	M2	20310709	22577186	5883873	23407886	34439537	21240546	11050573	20452696	21914507	19062272	21742738	21170699	4959955	6234624	33636648	28009637	22706176	16644658	11082141	19414728	13463366	15847991	3578958	8368242	21168116	2250596	6478727	12961259	22421566	21571769	18841339	12895741	25524858	16155018	7056488	2651604	20112448	5048016	8409736	16090443
669	Unannotated	M2X-RT320MZ165			Unknown	4	NA	0.2897	M2	18203392	24984997	3437623	16654741	17465223	17660750	10834097	20648613	15498277	19535537	16196198	13014595	4701372	10471946	28114039	15321751	19083594	18709235	15495894	19856052	16110953	16492340	6844731	7563587	16556539	4999360	8586403	20227450	17137555	17837825	23938889	10104828	13915681	18163353	7137405	2001466	23785356	8451040	11768735	14011710
670	Unannotated	M2X-RT32MZ129			Unknown	4	NA	1.67811	M2	24128093	32144384	27298084	18834027	22954555	21225853	28916680	30811021	37035015	27291732	25629150	25974578	30433438	32336591	19065099	15760064	27856811	43829442	25570703	38520496	28299150	40132820	44140242	26650854	24360652	18162208	21579338	27039466	25086853	28117860	26177936	33746891	26232721	25933313	27004814	21886729	26245611	34357064	45234462	26655641
671	Unannotated	M2X-RT36MZ269			Unknown	4	NA	-4.52957	M2	540124	81583	263785	490701	221122	110435	160152	340140	1371856	351941	175483	89893	17172	13298	53604	199396	76354	207493	120209	247391	86769	266993	57621	186845	109232	126996	50237	113274	79645	40212	354055	152320	195676	142322	96001	62153	79596	199253	298733	87873
672	Unannotated	M2X-RT379MZ437			Unknown	4	NA	-3.54825	M2	21216764	42672234	26414976	8124101	1807183	2176082	11318118	67685614	9521924	120114742	6210988	30847368	5789970	31973799	16586543	22913979	14095710	38003832	13528469	89213816	180489787	127779682	35984110	26862193	20256652	7252286	9168247	26601309	20697615	14224959	80370733	171262483	21169810	21511632	81168711	1515831	22882888	400774462	54231489	20350307
673	Unannotated	M2X-RT37MZ197			Unknown	4	NA	-0.14743	M2	13215752	16433952	14315964	10060711	20208245	15818200	24821069	12189864	10396532	25272511	9113353	29788225	22766527	24027275	14532471	20418571	29494226	29029000	20708126	11143412	14370369	13184616	22622804	11839227	13560439	17351562	8679498	28948517	17525023	26530271	25161830	23159259	25433733	21303632	10571289	8864163	20998263	30367791	11941208	12199923
674	Unannotated	M2X-RT385MZ193			Unknown	4	NA	-0.32729	M2	5095715	15714287	3343411	9805654	10743750	7967652	4478563	6520943	12459673	8291845	10453062	6771761	4066730	3660221	9977734	14885521	14058171	7905521	9515861	10142252	10120936	8826658	2077508	5552892	10109099	1461840	3897555	5567252	11013640	17133697	15585915	13925275	7999677	12154931	7081626	4166306	9937299	2915427	5010709	6592033
675	Unannotated	M2X-RT40MZ141			Unknown	4	NA	2.83625	M2	8686712	8487678	7628636	8325162	9100034	7925617	8943017	10055141	8953355	7998497	8220085	9099541	8691142	8973742	7714256	8252839	8339908	8830304	9113076	7501655	8893754	9267556	9721056	8316272	8784952	7589594	8659384	9014836	8085504	8100950	6868679	8052038	8602006	7291267	9381472	8476723	8987650	9787628	9175280	8869701
676	Unannotated	M2X-RT413MZ424(containing nitrate)			Unknown	4	NA	-0.78459	M2	12755214	11312614	17009281	17177428	31702662	16196033	26798190	10979354	36347730	29806255	15244601	18171439	20225107	11131967	23228190	14877286	14543882	11799128	17243251	29204969	33471479	25871427	8648658	19978890	22082225	14832585	10800132	33095101	15479435	19240461	17937576	14630667	14780061	23791664	15100763	20639845	17055416	18438157	71693570	19184385
677	Unannotated	M2X-RT42MZ85			Unknown	4	NA	-0.7738	M2	8991495	10510833	19859432	12054251	15440513	8186690	11668513	9491453	12301611	15655132	15765201	15023001	15270317	11369295	13175071	11291744	14248430	15024908	7270230	17026601	9514216	10987968	8325066	14518498	8640229	10999496	13747513	12667230	13881112	17038640	19199559	9891173	14931578	20324281	9443575	11952730	14797399	9848800	11644860	14377886
678	Unannotated	M2X-RT439MZ313			Unknown	4	NA	-2.77318	M2	26030720	25457240	12271772	25836540	15333235	14766280	22553655	9665254	50809835	16674027	22980928	30082194	22090732	9580828	147410834	28263138	22597424	18252033	59649890	8763446	7507584	11613050	17826023	47542551	33534056	18465684	14476680	13195177	25843304	38350779	36777382	36397016	47061740	28311299	29184104	31424113	34740252	24533141	4422937	19959269
679	Unannotated	M2X-RT457MZ313			Unknown	4	NA	-2.77318	M2	34992266	36228328	15092790	32257552	19122667	19008355	30635411	11676079	72038943	21855088	31364960	39630775	29499703	12347156	214416823	38507164	30055770	22322879	83529128	11042728	9542668	15159852	22320542	64622149	46095791	25148239	18892168	17557911	33951127	50770475	51626661	46870574	62563179	39135491	38739850	40445003	49388166	33303380	5543724	26703729
680	Unannotated	M2X-RT463MZ365			Unknown	4	NA	-3.26861	M2	26609131	16833284	24967632	38248767	36351553	17321790	11990973	20131087	38777022	14074921	17733790	24808133	10743887	17640988	44377061	27406917	27914847	29239496	18885098	43838195	25103165	26668461	22595693	31913302	44988477	15711787	32830338	12846548	29961898	12680738	41262315	22512127	35755791	25413895	27757544	31397462	8760585	30459473	15619867	50466765
681	Unannotated	M2X-RT464MZ239			Unknown	4	NA	-1.68757	M2	4640612	13268561	9926304	6436065	11281046	4817683	8637622	4203203	28168320	10011626	7554061	10002586	7438831	12420868	5460393	3768533	7950690	10325097	12420961	21096922	18997055	11463589	5258085	6798395	13847733	2955416	3172537	10132850	3804487	10138531	15155681	5028767	8037084	11887997	6940475	11449860	4817591	6934302	7915990	18160179
682	Unannotated	M2X-RT539MZ295			Unknown	4	NA	-1.53443	M2	1217678	959010	1273966	718961	909834	751745	1603513	875432	708384	927312	836558	1951729	978475	1341764	675623	618391	563803	1151096	757188	937472	1482022	1005756	657607	978726	1023070	1011226	766570	763763	650702	817473	2657048	881627	1209472	700410	885915	1505964	924664	999610	3399768	752461
683	Unannotated	M2X-RT573-C18H34O4			Unknown	4	NA	-0.76716	M2	2329161	2386735	2114077	2422819	2386930	2675029	2233007	4693144	9695546	2733490	4199169	4362274	1327137	4418191	1786741	2079002	2101784	3816125	2524676	2857825	5449615	4550142	4045335	3231679	2610704	2137444	3885153	4651613	1721879	1929477	4774574	5076196	1872020	3589181	3288458	2954097	4139261	6598103	5661280	2062300
684	Unannotated	M2X-RT580-C18H34O4			Unknown	4	NA	-0.96201	M2	618385	754409	553875	486518	615642	565200	653696	443072	1005341	618999	563689	469572	748992	599415	454619	442379	535508	523478	410742	860108	724298	810175	405092	514314	615967	403360	441870	588491	589303	503905	619605	514044	557565	501074	464361	550334	450800	547094	414937	788659
685	Unannotated	M2X-RT598MZ233			Unknown	4	NA	-1.07455	M2	24612715	22236589	24142173	24340662	32074406	18567752	24175155	30210868	25393177	30126989	22420313	30006225	23368110	26740033	18393044	16288628	23642150	25573431	19918950	31219132	25042569	21289043	27282299	31423597	17736494	14362822	20979899	14355141	14772759	21633227	13084380	28269617	24330433	26700515	30235015	27045250	16159779	24802375	17030930	16006884
686	Unannotated	M2X-RT608-C18H34O4			Unknown	4	NA	-0.86458	M2	10497318	4417578	14558304	4207345	2737810	5652507	4512036	12164909	6790754	3517803	5833543	2870089	5373472	8048213	20415129	3923184	3732295	7184805	2290189	80130845	22910185	32361418	19003517	5583441	2180533	14359066	3124843	4970186	6451890	10598494	22299335	5537917	4048975	3756151	6688165	2144480	4186936	7772482	8215288	28494512
687	Vitamin&Cofactor	1-Methylnicotinamide	HMDB0000699	C02918	map00760 Nicotinate and nicotinamide metabolism	1	85	0.09753	M1	2313445	2028215	2560584	3861879	4383531	2326610	2633584	2886047	2823253	2430874	3123026	2794358	1475264	2966970	2999299	3754286	3438822	3403868	4447639	3014743	3327197	2617271	2480191	3613996	2497426	4613050	2937053	4023374	6642954	3784630	3286621	2045533	2000316	2550360	4346192	2523804	3457170	2281904	7359643	5940645
688	Vitamin&Cofactor	25-Hydroxyvitamin D3	HMDB0003550	C01561	map00100 Steroid biosynthesis	1	90	-2.78363	M1	1266786	952734	1178823	1472850	1044989	625120	564821	825208	1661472	1054008	1243853	692733	1778063	1189424	1144825	1076299	1060134	1425871	1477186	724346	662659	1512781	1180234	1981798	1252054	2211874	1608207	1552885	2192644	1606712	1713762	2347278	1160640	1647093	1358433	1591567	1633509	1899405	1527493	824741
689	Vitamin&Cofactor	2-Aminonicotinic acid	HMDB0061680		Nicotinate metabolism	1	85	0.11992	M1	17668792	9511342	13155614	14463005	10027864	18218205	11835988	5820277	11769664	7445544	8170469	47474210	19568108	10982620	14400642	10584236	8858548	13106755	7829171	5590510	6714069	4603879	9601115	18855207	15999513	19890744	12251361	5270699	5163445	15455408	4172911	5315078	6252067	5753949	7061135	22284693	19489069	14737165	7952687	9316070
690	Vitamin&Cofactor	4-Pyridoxic acid	HMDB0000017	C00847	map00750 Vitamin B6 metabolism	1	95	1.29819	M1	1043142	2021914	1630808	1076930	1312768	1865115	1233671	831174	5775538	2636749	1339531	1495438	2065486	1339235	1473296	8020959	1421446	1850906	6024604	1395173	1338517	1618382	1499418	1697717	865567	1713957	1346707	1975961	1259259	1881240	1472847	2580090	1480468	2531706	1290706	1082591	1237839	2045370	1348736	1307153
691	Vitamin&Cofactor	5-(2-Hydroxyethyl)-4-methylthiazole	HMDB0032985	C04294	map00730 Thiamine metabolism	1	90	1.589	M1	15347292	9644	285820	40657	49628	11859	25090	14057	13306	10899	4231	37198	104863	9595	184101	448795	106328	223731	9751	24744	8599	697574	9128	27634	337821	269018	33409151	34567	28289473	4364	464704	5799	38158	326169	698950	598611	99022	32866	53067	5756
692	Vitamin&Cofactor	7,8-Dihydrobiopterin	HMDB0000038	C02953	map00790 Folate biosynthesis	1	95	-3.00514	M1	3104	3041	3037	3033	6965	9628	3038	3172	3033	25777	10174	3033	3033	9879	2991	25419	7803	3250	12460	3033	8681	3094	9029	45303	3041	19403	7709	3033	11346	9391	3033	3037	3035	2213	3083	3033	3037	3033	3033	9505
693	Vitamin&Cofactor	Ascorbic acid	HMDB0000044	C00072	map00053 Ascorbate and aldarate metabolism	2	86	-1.12883	M2	1250114	1431632	311757	2277417	880203	2027680	2149797	1982089	937483	2240675	1032692	1142057	2759792	1991865	549190	1166938	941134	5894681	772071	1351941	1185216	6187950	3447169	1289321	385233	486251	119557	896420	1340635	1067648	888298	1869725	1146578	2102438	1171145	849592	2772066	1765844	4085781	673336
694	Vitamin&Cofactor	Ascorbic acid-2-sulfate	HMDB0060649		map00053 Ascorbate and aldarate metabolism	1	96	-0.60463	M2	4624898	11821498	5451123	6768820	7766562	4919750	6098335	7720017	11447213	12351299	5837137	9274898	11273052	12843038	5524521	9507044	3882772	9394416	8450144	9154847	8074547	8770460	5886931	9730634	2449720	5369148	4170744	9077497	13503836	8845415	5347658	11962596	9625829	8213411	9932625	2951890	6611146	12404089	8736412	7582594
695	Vitamin&Cofactor	Biotin	HMDB0000030	C00120	map00780 Biotin metabolism	1	85	-1.8525	M1	113518	108732	83336	61232	97525	107938	81379	69849	11669	119646	94960	114909	68203	95925	190782	174148	68826	155162	142297	118878	85930	135872	156039	180658	116245	84975	150121	119925	127548	87247	255798	133983	121382	148777	111760	140175	93065	191425	52700	156669
696	Vitamin&Cofactor	gamma-CEHC	HMDB0001931		Tocopherol Metabolism	2	95	-1.17601	M2	2592701	1169368	3212856	2176874	4765423	4044607	2936930	1614037	2734247	1502977	1271900	2464061	583268	963205	3781952	1751314	2847318	1835510	489688	1678229	2661580	1385337	626621	3013602	1116374	2405728	2682808	1268636	4131059	3202284	4404177	869345	3768060	1098501	2458631	818370	2035537	1696820	705039	5361861
697	Vitamin&Cofactor	N1-Methyl-2-pyridone-5-carboxamide	HMDB0004193	C05842	map00760 Nicotinate and nicotinamide metabolism	1	91	0.64342	M1	95159105	128691538	102328371	99753167	153988843	156672808	215849287	181571845	177971391	236975365	128818241	167654526	129349464	162695368	134966298	194955383	194737811	184608971	225436198	110103691	149413457	80705749	97914276	175400402	118554149	211626913	85202314	313019553	134208002	296551805	106867105	185651446	158080676	247819717	213439440	88779613	217569685	158334634	199338807	204982760
698	Vitamin&Cofactor	Niacinamide	HMDB0001406	C00153	map00760 Nicotinate and nicotinamide metabolism	1	95	-0.99019	M1	30694756	22211910	50394538	30207492	122888606	45052333	19919201	28836743	15780862	26863680	16641256	29393569	29645124	25556499	59161826	26827588	26257923	49013216	43277979	11923542	15969638	22933282	21690336	36619537	34504504	34736886	20556614	40550704	27237878	38350049	42636146	59039098	46085312	27870088	25416201	28650851	40465843	27862527	30471453	28365090
699	Vitamin&Cofactor	Pantothenic acid	HMDB0000210	C00864	map00410 beta-Alanine metabolism	1	97	-0.06732	M1	7943905	10058200	8341171	7021090	6743352	9861065	5387921	8176288	18848996	12028977	7522177	7263262	13253245	8581443	7117162	19383317	6970357	10215284	9684057	11111422	8202297	13562537	11190867	9438282	7549645	6184505	4912706	16561287	7406222	8768452	6464263	22239767	8433230	17456535	6600492	8589975	8362819	11125944	8226339	8840986
700	Vitamin&Cofactor	Pantothenol	HMDB0004231	C05944	map00770 Pantothenate and CoA biosynthesis	1	93	0.40472	M1	5095874	2930859	4846451	5465372	2523512	4609212	3650074	2288070	2096948	1720383	2314527	13309506	16554646	2421650	4169368	2646419	3151539	3118561	2205708	1390583	2093796	1635600	2170308	5821693	4222007	2903948	2200399	1760576	1501374	2169712	2621357	1136282	2090323	3693378	2200742	6501883	4382338	2549273	1548955	1074205
701	Vitamin&Cofactor	Pyridoxamine	HMDB0001431	C00534	map00750 Vitamin B6 metabolism	1	80	-1.55497	M1	3210918	4613153	3873398	4203995	2879286	3244831	3161204	3192243	5385575	2595239	3770930	2765081	2838356	4744209	3033447	4815142	3377746	2500538	3596091	2936053	4939618	3482283	4320678	4169074	4213424	3354925	3315861	3217219	5081300	4005447	4122566	2724790	3130510	4289191	3849575	4871378	5015902	3493181	2791043	4457805
702	Vitamin&Cofactor	Retinal	HMDB0001358	C00376	map00830 Retinol metabolism	1	89	-2.5391	M1	399319	135471	225788	280718	139750	352459	129048	54213	325644	252293	203526	280720	485829	105595	652391	357277	204659	326959	309221	107363	142276	141576	30135	482098	236440	165975	108863	419720	203501	265278	434650	586733	147947	174171	98341	116533	176947	187132	316272	180076
703	Vitamin&Cofactor	Threonic acid	HMDB0000943	C01620	map00053 Ascorbate and aldarate metabolism	1	95	2.31358	M2	6222510	7830990	6405994	6805078	8186745	6133877	10709844	6425399	14749058	12688794	6738827	10789692	11071559	15477703	6451622	7538573	5949954	13017355	8149665	11189024	8284342	11329697	9043213	11682369	5009599	6018128	3614974	10017496	8465214	9517100	6010226	10391365	7620313	8631255	8749073	3100073	7584788	7896287	10641104	7125049
704	Vitamin&Cofactor	Trigonelline	HMDB0000875	C01004	map00760 Nicotinate and nicotinamide metabolism	1	87	-0.64753	M1	11896978	7918747	11222408	39406666	5573539	5689031	6884491	3945658	37434191	8593877	6292729	6649083	16293966	7508092	7090205	7631672	7539402	12701250	14336510	23093351	4865742	245200971	3228524	17698089	3931962	4010374	7016993	9496843	137053027	20192743	10223614	68277785	5968640	6033157	3312427	6246914	5416959	10867213	9092789	5303518
[truncated: 88 more columns]

## Sheet: More of Differential metabolite
Metabolite	Identification Level	identification details	m/z accuracy(ppm)	Detection Method	Experimental m/z	Formula	Adduct	Retention time(min)	MS2 framents
Isobutyrylcarnitine	1	91	-1.3915	M1	232.154	C11H21NO4	[M+H]	3.03	173.0808, 85.0288, 60.0814
Asp-Leu	1	86	-1.68646	M1	247.128	C10H18N2O5	[M+H]	2.92	212.0917, 201.1234, 132.1019, 86.0964
Asp-Ile	1	85	-1.68646	M1	247.128	C10H18N2O5	[M+H]	2.72	212.0917, 201.1234, 132.1019, 88.0393
Asp-Phe	1	95	-3.18488	M1	281.112	C13H16N2O5	[M+H]	3.14	120.0808,166.0863,200.0706
Hippuric acid	1	90	-0.24733	M1	180.065	C9H9NO3	[M+H]	3.51	105.0335, 95.0491
Sphinganine 1-phosphate	1	90	-2.61354	M1	382.271	C18H40NO5P	[M+H]	8.41	364.2611, 266.2842, 284.2948
Octadecanamide	1	92	-2.43444	M1	284.294	C18H37NO	[M+H]	11.4	284.2948, 88.0757, 102.0913
LysoPE(18:0p/0:0)	1	85	-1.84714	M1	466.328	C23H48NO6P	[M+H]	10.25	44.3186, 294.3155, 312.3261
Homo-L-Arg	1	90	-0.81852	M1	189.134	C7H16N4O2	[M+H]	0.64	172.1081, 144.1131, 130.0863, 84.0808, 60.0556
Xanthine	1	95	-0.13113	M1	153.041	C5H4N4O2	[M+H]	1.06	153.0407, 110.0353
Hematoporphyrin	1	79	-2.39761	M1	599.285	C34H38N4O6	[M+H]	7.42	599.2864, 555.2602, 511.2340
Uric acid	1	83	-0.84784	M1	169.035	C5H4N4O3	[M+H]	0.95	169.0356, 141.0407, 126.0298, 152.0091
LysoPC(14:0/0:0)	1	94	-1.43006	M1	468.308	C22H46NO7P	[M+H]	8.5	184.0733, 104.1070, 86.0964
Decenoylcarnitine	2	91	-2.34845	M1	314.232	C17H31NO4	[M+H]	6.56	85.0284, 60.0831, 255.1591
Arachidylcarnitine	2	85	-2.97686	M1	456.403	C27H53NO4	[M+H]	11.83	85.0279, 60.0842, 255.1583
LysoPC(16:1/0:0)	2	95	-1.96099	M1	494.323	C24H48NO7P	[M+H]	8.75	184.0733, 60.0808, 86.0968
Taurine	1	95	1.31525	M2	126.022	C2H7NO3S	[M-H]	0.65	124.0074, 79.9574
Pyrocatechol sulfate	1	93	-0.27997	M2	188.986	C6H6O5S	[M-H]	1.62	79.9574, 109.0295
p-Cresol glucuronide	1	96	-1.05535	M2	283.082	C13H16O7	[M-H]	2.52	59.0139, 85.0295, 107.0502, 113.0244, 175.0248, 201.1099
Citrulline	1	86	-0.26626	M2	176.103	C6H13N3O3	[M-H]	0.65	131.083
1,5-Anhydrosorbitol	1	96	0.4863	M2	163.061	C6H12O5	[M-H]	0.62	113.0244, 101.0244, 71.0139, 59.01667, 85.0296
Gluconolactone	1	90	0.46657	M2	177.041	C6H10O6	[M-H]	0.55	57.0346, 71.0139, 85.0295, 99.0088, 129.0193
Ribose	1	89	1.21165	M2	149.046	C5H10O5	[M-H]	0.59	59.0139, 71.0139, 89.0244
3,4-Dihydroxybutyric acid	1	85	1.92931	M2	119.035	C4H8O4	[M-H]	0.59	59.0319, 73.0295
Methylsuccinic acid	1	90	1.69441	M2	131.035	C5H8O4	[M-H]	0.59	131.0350, 87.0452
3-Hydroxymethylglutaric acid	1	71	1.12136	M2	161.046	C6H10O5	[M-H]	0.62	161.0455, 99.0452, 57.0346, 59. 0139, 101.0244
Hexose	1	93	0.66257	M2	179.056	C6H12O6	[M-H]	0.59	59.1039, 71.0139, 89.0244, 113.0244
Glutaric acid	1	94	1.69441	M2	131.035	C5H8O4	[M-H]	0.59	87.0452, 69.0346
Suberic acid	1	80	-0.29661	M2	173.082	C8H14O4	[M-H]	0.61	111.0815, 83.0502, 173.0819
Hydroxyphenyllactic acid	1	93	0.49829	M2	181.051	C9H10O4	[M-H]	0.84	119.0502, 135.0452, 163.0401
Succinic acid	1	94	0.48104	M2	117.019	C4H6O4	[M-H]	0.51	73.0295, 99.0088
Pyrogallol-1-O-sulphate	2	75	2.167	M2	204.982	C6H6O6S	[M-H]	0.59	125.0248, 79.9582
O-Methoxycatechol-O-sulphate	2	93	0.59336	M2	203.002	C7H8O5S	[M-H]	2.59	79.9585, 108.0225, 123.0462
Imidazolelactic acid	2	85	1.56736	M2	155.046	C6H8N2O3	[M-H]	0.52	93.0457, 109.0406, 137.0355, 155.0461
3-Methylglutaconic acid	2	84	1.33889	M2	143.035	C6H8O4	[M-H]	0.59	99.0455, 143.1076
Methyl beta-D-glucopyranoside	3	NA	-0.06823	M2	193.072	C7H14O6	[M-H]	0.64	No MS/MS acquired, thus no fragments
