# Supplementary material for: Effect of dapagliflozin on proteomics and metabolomics of serum from patients with type 2 diabetes
Source: Diabetol Metab Syndr. 2023 Dec 4;15:251. doi: 10.1186/s13098-023-01229-0 (PMC10694884; doi:10.1186/s13098-023-01229-0)
Supplement: Supplementary file 14 — Additional file 14: Table S7. The correlation analysis between the differentially abundant proteins and metabolites. [file 13098_2023_1229_MOESM14_ESM.xlsx]

## Sheet: r
Additional file 14: Table S7. The correlation analysis between the differentially abundant proteins and metabolites.
	SHBG	CD14	TFRC	LBP	C9	APOA4	LRG1	QSOX1	ADAMDEC1	CFHR3	PTPRS	CFHR5	SERPINA10	ITIH3	PTPRD	PON3	FGL1	MMP2	C1RL	SAA1	REG1A	COL6A3	B3GNT8	ALDOB	C3	FN1	AFM	GBE1	ATRN	HPD	ACY1	ALDH1A1	ALDH9A1	APOL1	THBS4	PSMA4	FBP1	DDT
Pyrogallol-1-O-sulphate	0.0745734	0.275583	0.114995	-0.105313	0.0942884	0.226345	0.0300485	0.117259	0.0948778	0.118326	0.138173	0.171872	0.10058	0.103055	0.0947257	0.120399	0.00549942	0.0919293	-0.0153704	-0.0301282	-0.0300833	0.147677	-0.0145849	-0.284238	-0.192853	-0.0751251	-0.249466	-0.19824	-0.105972	-0.199064	-0.20508	-0.154539	-0.160174	-0.182093	-0.157666	-0.0998351	-0.182936	-0.240359
Isobutyry-L-carnitine	0.0417401	0.209906	-0.0464789	0.0272326	0.00945597	0.174917	0.00560329	0.0426842	0.102724	0.0830012	-0.0290865	0.142906	0.129961	-0.0102918	0.150677	0.197354	-0.0307723	-0.0602071	-0.06133	-0.0269639	0.167664	0.0657745	-0.0640233	-0.146461	-0.283614	-0.0766454	-0.282295	-0.126168	-0.206249	-0.0883548	-0.0809175	-0.0750368	-0.0623612	-0.245239	-0.149167	-0.0300945	-0.110486	-0.019214
Asp-Leu	-0.0355041	0.100987	-0.00258353	0.191202	-0.0581643	0.0922247	-0.027147	0.116425	-2.98538e-05	0.0949071	0.0273096	-0.00344969	0.165322	-0.149856	0.213646	0.0625287	0.0713788	0.107225	-0.00665574	0.0570124	0.0620947	0.218986	0.0449775	0.0127546	-0.11853	0.0906327	-0.0409035	-0.0173882	-0.0243987	0.0239037	0.00658161	-0.016711	-0.0643982	-0.059721	0.0303666	0.18985	-0.0118733	0.0266202
Decenoylcarnitine	0.205982	0.324105	0.0200253	0.109784	0.195315	0.157373	0.278064	0.0758787	0.236536	0.168708	0.0159726	0.0685474	0.151185	0.205049	0.0954735	0.244331	0.174595	0.0258472	0.0177521	0.152922	0.144693	0.151422	0.0854527	-0.155627	-0.312395	-0.24925	-0.315136	-0.141815	-0.206069	-0.0853912	-0.159995	-0.0631997	-0.124607	-0.252581	-0.167789	-0.0400178	-0.0846353	-0.0794254
Asp-Ile	-0.0315172	0.0582195	-0.0215656	0.13848	-0.054555	0.0944649	-0.0416506	0.130647	0.0217808	0.0587138	0.0157281	-0.0389662	0.104315	-0.116067	0.19493	0.08556	0.0427509	0.135541	-0.0397108	0.00578357	0.0336329	0.227425	0.0207337	0.0345727	-0.138028	0.105746	0.00778797	0.00336714	-0.0140106	0.0240488	0.015862	-0.0042451	-0.0436789	-0.0444365	0.0267693	0.235036	-0.00173008	0.0419222
Taurine	0.0596674	0.16344	0.116639	0.0244868	0.0996472	0.0303895	0.0151525	0.0926369	0.115733	0.156789	0.00371479	-0.0393316	0.0948065	0.125966	0.193809	0.246245	-0.0407828	0.0807116	0.0262402	-0.106789	-0.0270951	0.0877184	0.0634868	-0.209351	-0.161094	-0.209037	-0.259544	0.022719	-0.0433275	-0.176058	-0.176807	0.00994513	-0.013719	-0.136207	-0.0633169	0.280227	-0.0398194	0.0851688
Asp-Phe	0.0982511	-0.104152	0.119536	-0.0268557	0.0234287	-0.032119	-0.135457	0.057695	-0.0554898	-0.0500647	-0.0204692	0.0627332	-0.0192294	-0.0871687	-0.0173034	0.212203	-0.0490075	0.0251528	-0.180591	-0.0539823	-0.0387205	0.0905241	-0.0438392	-0.0407344	-0.0895279	-0.225626	-0.0372108	-0.0742941	-0.0381537	-0.0491694	-0.0764949	-0.0274311	-0.0387552	-0.00300859	-0.00231378	-0.0835686	-0.035158	-0.00468006
Hippuric acid	0.0694737	0.116043	-0.00198923	0.0322039	0.078236	0.227069	0.0564413	0.122826	0.164189	0.0563665	0.0570976	0.186759	-0.0100998	0.0321749	0.117493	0.207416	0.0467025	0.0668606	0.0634686	0.084346	0.466251	0.194274	-0.0425781	-0.0531177	-0.197609	-0.0966545	-0.135101	-0.0675793	-0.0950333	0.0105227	-0.0310739	-0.0555306	-0.0595752	-0.119229	-0.121687	-0.0843081	-0.0636568	-0.0317179
Arachidyl carnitine	0.108088	0.26287	0.178789	-0.0196351	-0.0045722	0.37881	0.0334407	0.249557	0.22466	-0.00691152	-0.0234712	-0.0208767	-0.0232306	0.107952	0.29718	0.189087	-0.0843485	0.31669	0.0564332	-0.0871492	0.122491	0.228548	0.106713	-0.178762	-0.357816	-0.0620149	0.00409469	-0.0968137	0.0584872	-0.0976934	-0.17853	-0.0630992	-0.105611	-0.319355	-0.110712	-0.0687334	-0.107932	-0.0145455
Sphinganine 1-phosphate	0.120547	0.160684	0.200162	-0.0182311	-0.00402877	0.299867	0.0539334	0.163245	0.237391	0.00609433	0.00623296	-0.0769596	0.113122	0.155712	0.263348	0.151795	-0.0294383	0.196167	0.195296	-0.0941101	0.029206	0.0689382	0.162706	-0.146339	-0.221593	-0.0621392	-0.0459026	0.0410125	0.103337	-0.0370927	-0.159621	0.0315162	0.00427783	-0.145706	-0.105714	0.24304	-0.00300239	0.103214
Octadecanamide	0.00162132	0.153837	0.0708321	0.0183516	0.199557	0.0638415	0.177364	-0.0210992	0.183309	-0.0710961	-0.0412217	0.0327657	-0.0269129	0.23779	0.0761512	0.0867933	0.0613501	0.138188	0.161794	0.00235175	0.0502224	0.0784195	-0.042968	-0.240078	-0.128745	-0.221312	-0.201758	-0.195922	-0.16771	-0.210922	-0.254823	-0.0704266	-0.120272	-0.214953	-0.0835238	-0.287404	-0.0812297	-0.153157
LysoPE(18:0p/0:0)	0.0103455	0.138574	0.0140866	-0.0432713	-0.0815364	0.182678	-0.107668	0.0352696	0.153389	0.0346229	0.0104977	-0.159852	0.0979703	0.0821897	0.128779	0.0709649	-0.147385	0.161906	-0.0241051	-0.208389	-0.0268812	0.08705	-0.044978	-0.122109	-0.244574	-0.0364178	-0.204421	0.098499	-0.0870284	-0.107503	0.0194016	-0.07677	-0.0331599	-0.0761636	0.0726811	0.211943	-0.0987794	0.0642193
Pyrocatechol sulfate	0.198025	0.123367	0.0157153	-0.0667854	0.152295	0.276891	0.106403	0.193243	0.22803	0.0992702	0.182127	0.128914	-0.0359074	0.146404	0.04774	0.197454	0.0663416	0.0559408	-0.0128602	0.0999032	0.413327	0.177182	-0.0634894	-0.0564454	-0.217917	-0.0867996	-0.203063	-0.0316161	-0.159531	-0.0244468	-0.0664741	-0.078448	-0.0945267	-0.182028	-0.0356584	-0.0754101	-0.103111	-0.0279973
p-Cresol glucuronide	0.170366	0.326697	0.0452919	-0.0671671	0.145363	-0.113878	0.120662	-0.0168363	0.0538658	0.212832	-0.0423546	0.142425	-0.05405	0.309567	0.0905408	0.121121	0.196998	-0.00387365	-0.0267084	0.119522	0.211296	0.0168597	0.0417975	-0.169654	-0.267798	-0.19336	-0.17226	-0.151963	-0.166717	-0.0841382	-0.116802	-0.0606906	-0.0560727	-0.21949	-0.0672072	-0.220022	-0.0603354	-0.152769
O-Methoxycatechol-O-sulphate	0.170709	0.113449	-0.0190389	-0.0158624	0.171068	0.204846	0.0980071	0.119171	0.13713	0.137875	0.0469031	0.139056	-0.0192436	0.165237	0.043007	0.130901	0.0474424	-0.00770991	-0.0364039	0.147624	0.426802	0.145314	-0.0611194	0.0601338	-0.168649	-0.0433646	-0.190978	-0.00950082	-0.181884	0.0699908	0.017788	-0.0502782	-0.0308544	-0.110417	-0.0681233	-0.0224583	-0.0648755	-0.00346282
Citrulline	0.121795	0.253905	0.0985492	-0.0905228	0.00924708	0.381706	-0.00330961	0.214708	0.137214	-0.078739	0.118032	-0.066191	0.095411	0.0330349	0.227424	0.25095	0.0276547	0.247251	0.0487366	0.0305988	0.101054	0.171333	-0.0262103	-0.222415	-0.382465	0.02063	-0.108816	-0.131556	0.0617503	-0.125798	-0.223857	0.0196125	-0.00619718	-0.264382	-0.0548135	0.0600388	-0.0263775	-0.0200576
Imidazolelactic acid	0.0701308	-0.0797124	0.000186206	-0.0889607	-0.0462369	0.0921565	-0.0726522	0.140363	0.0399086	-0.00129416	0.0075311	0.0324852	0.0751397	-0.0417208	0.130002	0.134076	-0.0102318	0.068972	-0.0907532	-0.0361765	0.0716811	0.0705085	0.00803029	-0.0740848	-0.136992	-0.0668782	0.0270698	-0.0377676	0.0946757	-0.0671463	-0.0715117	-0.112808	-0.0848021	0.0418158	-0.120434	-0.0127598	-0.109432	-0.0252472
1,5-Anhydrosorbitol	-0.123336	-0.168349	-0.230026	-0.0588045	0.0168839	-0.173043	-0.025614	-0.0929325	-0.134859	0.0793166	-0.0738066	-0.0115902	-0.0947279	-0.0585927	-0.207007	-0.0288246	-0.164085	-0.132361	-0.0904253	-0.124278	-0.139032	0.0864394	-0.166036	0.0860886	0.310077	0.0654378	0.0485483	0.125615	0.168444	0.0636221	-0.00888292	-0.0599572	-0.0744751	0.172248	0.0718285	-0.0352436	-0.0661829	-0.116291
Gluconolactone	-0.118766	-0.365343	-0.229392	-0.155498	-0.351604	-0.115238	-0.398075	-0.190437	-0.268541	-0.199778	-0.0294294	-0.108901	-0.178143	-0.316738	-0.289719	-0.0862669	-0.190249	-0.181377	-0.363982	-0.150571	-0.112293	-0.28985	-0.108977	0.307859	0.0882541	0.222956	0.297591	0.236958	0.142984	0.229841	0.340474	0.0921541	0.192987	0.191233	0.189023	0.0550842	0.157859	0.283152
Ribose	-0.0998411	-0.325216	-0.245024	-0.135416	-0.373816	-0.0996005	-0.412071	-0.231188	-0.24879	-0.23179	-0.0848826	-0.111199	-0.0845301	-0.337516	-0.262713	-0.0921662	-0.19936	-0.223626	-0.328206	-0.142821	-0.100367	-0.333188	-0.0604854	0.358117	0.130407	0.263795	0.289698	0.267009	0.202725	0.305335	0.362024	0.0870898	0.173206	0.175971	0.168891	0.10731	0.156667	0.232818
3,4-Dihydroxybutyric acid	-0.121431	-0.341329	-0.263221	-0.153602	-0.401672	-0.0867864	-0.411334	-0.217231	-0.269056	-0.236813	-0.0433613	-0.0828447	-0.104297	-0.38813	-0.248323	-0.0578576	-0.221361	-0.226292	-0.377206	-0.186421	-0.131337	-0.33377	-0.0827863	0.31881	0.117381	0.270299	0.26319	0.233831	0.179117	0.248154	0.362507	0.11866	0.225588	0.184028	0.159308	0.119993	0.177979	0.302948
3-Methylglutaconic acid	-0.129793	-0.337408	-0.253467	-0.139219	-0.388862	-0.0949292	-0.406835	-0.230283	-0.246797	-0.214889	-0.0806919	-0.118834	-0.120339	-0.339324	-0.271015	-0.104921	-0.204267	-0.218311	-0.29729	-0.155011	-0.0918862	-0.32521	-0.0596248	0.310452	0.159089	0.271886	0.281364	0.231852	0.197117	0.255941	0.308345	0.0708204	0.150996	0.170374	0.181502	0.066637	0.137589	0.200527
Methylsuccinic acid	-0.101062	-0.337419	-0.262397	-0.121948	-0.401677	-0.0877853	-0.421388	-0.214903	-0.248106	-0.233301	-0.0436606	-0.0987446	-0.095739	-0.356887	-0.286997	-0.081443	-0.211221	-0.216794	-0.328387	-0.173302	-0.0836817	-0.321694	-0.0659366	0.319755	0.135748	0.276735	0.286709	0.238407	0.218543	0.2695	0.327483	0.0867286	0.174825	0.165726	0.158209	0.0806388	0.156552	0.229951
3-Hydroxymethylglutaric acid	-0.138903	-0.34072	-0.255049	-0.120626	-0.39678	-0.0959005	-0.422802	-0.218748	-0.264404	-0.207284	-0.0385666	-0.104458	-0.121499	-0.340415	-0.289163	-0.101497	-0.217087	-0.243944	-0.331422	-0.160891	-0.121154	-0.322408	-0.0503394	0.297485	0.125666	0.256856	0.26037	0.216155	0.179292	0.266273	0.320577	0.091073	0.172707	0.174638	0.162342	0.0599131	0.159307	0.240179
Hexose	-0.112265	-0.337637	-0.198532	-0.146909	-0.359167	-0.101001	-0.418209	-0.20829	-0.248015	-0.254536	-0.0610452	-0.0901962	-0.0983024	-0.324172	-0.275528	-0.0430051	-0.209051	-0.2216	-0.352158	-0.171534	-0.0973938	-0.312769	-0.0568636	0.308565	0.109426	0.238377	0.242083	0.238676	0.168397	0.268284	0.335581	0.1134	0.202004	0.168729	0.174797	0.0834392	0.179864	0.258874
Glutaric acid	-0.099776	-0.335105	-0.252497	-0.121576	-0.393811	-0.0871699	-0.422519	-0.220375	-0.258595	-0.238589	-0.0446188	-0.10049	-0.0934091	-0.350174	-0.283093	-0.0908364	-0.218377	-0.221596	-0.319714	-0.170502	-0.0781136	-0.322845	-0.0635274	0.319883	0.140054	0.279395	0.292502	0.238129	0.219436	0.272769	0.330772	0.0849458	0.171719	0.178725	0.155954	0.0757276	0.15354	0.22227
Suberic acid	-0.10143	-0.175745	-0.168455	-0.00146507	-0.209255	-0.180945	-0.214394	-0.150488	-0.159148	-0.165241	-0.0508954	-0.0247526	0.0229206	-0.251121	-0.288458	-0.184183	-0.0368039	-0.292193	-0.157094	-0.114325	-0.0946159	-0.260796	-0.0505285	0.244347	0.294098	0.327536	0.217732	0.179689	0.171571	0.167881	0.223025	-0.0492372	0.0316516	0.182183	0.0626522	0.140338	0.0154242	0.0865678
Homo-L-Arg	0.0653837	-0.307903	-0.0962073	0.1502	-0.131942	-0.315156	-0.0628412	-0.144529	-0.233577	-0.111315	-0.00992216	0.0232562	0.110963	-0.288427	-0.126639	-0.156324	-0.0237927	-0.0999905	-0.168668	0.0171096	-0.0522299	-0.116617	-0.0224213	0.327193	0.162157	0.100634	0.19842	0.261354	0.172543	0.326195	0.295935	-0.0157238	0.0336129	0.259337	0.130406	0.0778364	0.0433428	0.0989897
Xanthine	-0.100669	-0.187742	-0.0711087	-0.0761732	-0.139678	-0.243765	-0.204062	-0.041482	-0.243644	-0.0375299	-0.054844	-0.116392	-0.0679434	-0.208874	-0.140142	-0.217564	-0.159034	-0.0812057	-0.250353	-0.0325989	-0.0105985	-0.0317885	-0.125825	0.504064	0.245524	0.193609	0.15798	0.533927	0.158966	0.507392	0.554415	0.0110858	0.141489	0.170485	0.382464	0.282173	0.0920315	0.300051
Methyl beta-D-glucopyranoside	0.142775	-0.0924225	-0.184211	0.020503	-0.0377468	-0.0429243	-0.0820557	-0.0947647	-0.0387467	-0.00303079	-0.0407107	-0.130212	-0.138647	0.0603991	-0.0736224	-0.0505014	0.0214027	-0.060479	0.00600879	0.039795	0.0798963	-0.0546891	-0.0296302	0.127634	0.114112	0.067	-0.0137366	0.0646256	-0.0312992	0.218478	0.00019673	-0.0119522	-0.0298889	0.0491628	0.0859323	-0.0106636	-0.003487	-0.00283318
LysoPC(16:1/0:0)	-0.0760808	-0.155141	-0.152476	0.012408	-0.227106	0.028551	-0.216657	-0.0498065	-0.18187	-0.139869	-0.108143	-0.0732929	-0.101587	-0.258196	-0.123693	-0.161057	-0.194878	-0.013892	-0.186371	0.0774949	-0.0861757	-0.00135923	-0.043888	0.379166	0.190239	0.167468	0.289587	0.319216	0.0852745	0.404364	0.252084	0.0394431	0.0423424	0.248484	0.0705802	0.239291	0.0606056	0.166683
Hydroxyphenyllactic acid	-0.135945	-0.220929	-0.0783079	0.0103283	-0.31946	0.0732853	-0.325745	-0.0411801	-0.155487	-0.224636	-0.0297871	-0.0697415	0.0564568	-0.366827	-0.0071563	-0.100902	-0.143839	-0.117451	-0.205349	0.0637027	-0.124654	-0.0658616	-0.0278063	0.420732	0.103994	0.350626	0.12504	0.32465	0.231792	0.388211	0.34633	0.109505	0.168976	0.0887965	0.118376	0.243452	0.146748	0.301163
Succinic acid	0.0724474	-0.277865	-0.115754	-0.0985277	-0.133018	-0.0438869	-0.277516	-0.172536	-0.174623	-0.200831	-0.0966419	-0.081792	-0.154565	-0.148377	-0.303755	0.0187891	-0.0975758	-0.172753	-0.318081	-0.0784566	-0.0519741	-0.190941	-0.134325	0.183137	0.0406387	-0.0180688	0.152239	0.125243	0.051207	0.194302	0.134017	0.00172853	0.0611121	0.141706	0.0302091	-0.0361849	0.0239794	0.100087
Hematoporphyrin	-0.107865	-0.312563	-0.12124	-0.050855	-0.122133	-0.177807	-0.0982338	-0.1936	-0.200755	-0.204722	-0.162017	-0.184386	-0.154825	-0.18482	-0.0646655	-0.0629085	-0.150122	-0.127628	-0.0997778	-0.0478186	-0.112818	-0.168731	-0.154835	0.319599	0.157613	0.250444	0.247909	0.24366	0.108466	0.291708	0.357008	0.377033	0.441553	0.0466678	0.0780662	0.146685	0.399692	0.314064
Uric acid	-0.232061	-0.216851	-0.15198	0.0367313	-0.0853344	-0.288616	-0.166977	-0.232965	-0.278607	0.165681	0.00591855	0.117667	-0.0335833	-0.28214	-0.205201	-0.0609226	-0.218708	-0.321275	-0.259549	-0.0986453	-0.172696	0.0198197	-0.0600626	0.235889	0.306843	0.0819147	-0.0120449	0.196789	-0.0374425	0.131697	0.285685	0.146413	0.155736	0.101035	0.0628841	0.114922	0.13576	0.229441
LysoPC(14:0/0:0)	-0.0818166	-0.208889	-0.0845204	0.142941	-0.19685	0.0895849	-0.203297	-0.089883	-0.160075	-0.139646	-0.0801367	-0.0165964	-0.0348584	-0.224019	-0.147831	-0.252282	-0.102945	-0.0289961	-0.148223	0.187462	-0.0191323	0.0285684	-0.0075208	0.392372	0.209983	0.145831	0.208708	0.272103	-0.025286	0.414445	0.233765	-0.0182979	-0.0154057	0.337535	0.152195	0.145245	0.0223986	0.0857311

## Sheet: p value
	SHBG	CD14	TFRC	LBP	C9	APOA4	LRG1	QSOX1	ADAMDEC1	CFHR3	PTPRS	CFHR5	SERPINA10	ITIH3	PTPRD	PON3	FGL1	MMP2	C1RL	SAA1	REG1A	COL6A3	B3GNT8	ALDOB	C3	FN1	AFM	GBE1	ATRN	HPD	ACY1	ALDH1A1	ALDH9A1	APOL1	THBS4	PSMA4	FBP1	DDT
Pyrogallol-1-O-sulphate	0.430375	0.00300055	0.223101	0.264789	0.31835	0.015453	0.750965	0.214061	0.31532	0.20989	0.14263	0.0674744	0.286983	0.275226	0.3161	0.201959	0.953692	0.330662	0.87106	0.750327	0.750687	0.116883	0.877597	0.00217772	0.0398063	0.426962	0.00743566	0.0344873	0.261793	0.0337286	0.0286078	0.100648	0.0886898	0.0524967	0.0938647	0.290583	0.0513942	0.00999707
Isobutyry-L-carnitine	0.659254	0.0249924	0.623388	0.773642	0.920462	0.0626887	0.952818	0.652043	0.276779	0.379965	0.75869	0.129317	0.168151	0.913458	0.109553	0.0353187	0.745171	0.524562	0.516843	0.775817	0.0745737	0.486871	0.498569	0.119961	0.00222937	0.417639	0.00234225	0.181022	0.0276936	0.349889	0.392083	0.427508	0.509806	0.00854178	0.113195	0.750597	0.241899	0.839207
Asp-Leu	0.707645	0.285024	0.978236	0.0415678	0.538752	0.329104	0.774335	0.21736	0.999748	0.31517	0.77302	0.970942	0.0787777	0.111521	0.0224662	0.508668	0.45044	0.256164	0.94397	0.546836	0.51162	0.0192399	0.634661	0.89286	0.2091	0.337557	0.66567	0.854309	0.796659	0.800697	0.944593	0.859925	0.496052	0.527921	0.748417	0.043058	0.900223	0.7786
Decenoylcarnitine	0.0279004	0.000435123	0.832516	0.244923	0.0372959	0.0944837	0.00273993	0.422326	0.0112851	0.072759	0.866055	0.468652	0.108347	0.028633	0.312278	0.00879761	0.0631801	0.784871	0.851295	0.104304	0.124546	0.107789	0.366004	0.0982449	0.000714878	0.00748903	0.000637585	0.132299	0.027833	0.36635	0.08905	0.504121	0.186523	0.00670376	0.0743544	0.672489	0.370623	0.400901
Asp-Ile	0.739221	0.538366	0.819843	0.141736	0.564278	0.31744	0.659939	0.165899	0.818077	0.534916	0.868087	0.68062	0.269368	0.218788	0.0376792	0.3654	0.651535	0.150468	0.674859	0.951302	0.722407	0.0149554	0.826682	0.71498	0.143053	0.262815	0.934458	0.971637	0.882381	0.799512	0.866973	0.964246	0.64448	0.638744	0.777392	0.0118287	0.985425	0.65786
Taurine	0.528292	0.0822921	0.216511	0.79594	0.291497	0.748233	0.872873	0.326938	0.220123	0.0957286	0.96871	0.677791	0.315686	0.181728	0.038815	0.0082663	0.666598	0.393293	0.781681	0.258113	0.774755	0.353384	0.502182	0.0253874	0.0868495	0.0256131	0.00529388	0.810384	0.647148	0.0609677	0.0598593	0.916362	0.884813	0.148455	0.503329	0.00252956	0.674021	0.367604
Asp-Phe	0.298344	0.270122	0.205236	0.776693	0.804578	0.734425	0.150726	0.542038	0.557612	0.596816	0.828859	0.50728	0.83908	0.356421	0.855012	0.0234137	0.604597	0.790516	0.0545084	0.568381	0.682526	0.338139	0.643265	0.66697	0.343503	0.015792	0.694275	0.432109	0.686928	0.603402	0.418557	0.772037	0.682257	0.974656	0.980508	0.376706	0.710368	0.960585
Hippuric acid	0.462651	0.218882	0.983242	0.733749	0.408013	0.015118	0.550866	0.192948	0.0808799	0.551395	0.546236	0.0466344	0.915066	0.73398	0.21314	0.0268064	0.621716	0.479691	0.502305	0.372267	1.71203e-07	0.03834	0.652852	0.574601	0.0350772	0.306302	0.151811	0.474971	0.314524	0.911524	0.742759	0.557322	0.528931	0.20641	0.19714	0.372483	0.501036	0.73762
Arachidyl carnitine	0.252332	0.00471879	0.0570052	0.835733	0.961493	3.23884e-05	0.723929	0.00741345	0.0162574	0.94182	0.80423	0.825505	0.806197	0.252933	0.00132317	0.0439196	0.372252	0.00059724	0.550924	0.356529	0.194173	0.0144531	0.258455	0.0570435	9.28532e-05	0.512164	0.965512	0.305502	0.536496	0.301108	0.0573714	0.504801	0.26343	0.000533491	0.240932	0.467444	0.253021	0.877926
Sphinganine 1-phosphate	0.201401	0.0876643	0.0327406	0.84733	0.966067	0.00118966	0.568732	0.082665	0.0109851	0.948689	0.947524	0.415728	0.230781	0.0980598	0.00464102	0.106913	0.755863	0.0364582	0.0373142	0.31927	0.757729	0.466115	0.0836964	0.120273	0.0178156	0.511317	0.627704	0.664833	0.273906	0.695197	0.0898096	0.739228	0.963971	0.121902	0.262962	0.00917261	0.974708	0.274483
Octadecanamide	0.986341	0.102223	0.453926	0.846334	0.033282	0.499792	0.0590448	0.823676	0.0509136	0.452241	0.663227	0.729283	0.77623	0.0108475	0.420657	0.358503	0.516706	0.142587	0.0854691	0.980188	0.595658	0.406911	0.649882	0.0100872	0.172202	0.0179646	0.0313471	0.0366978	0.0744926	0.0242835	0.00621714	0.45652	0.202439	0.0216362	0.376962	0.00193188	0.390253	0.103768
LysoPE(18:0p/0:0)	0.913008	0.141463	0.881748	0.647575	0.38846	0.0517298	0.254189	0.70949	0.103238	0.714584	0.911733	0.0893404	0.299733	0.384657	0.172089	0.453077	0.117617	0.0852495	0.799053	0.0260849	0.776487	0.357078	0.634658	0.195579	0.00872857	0.700476	0.029135	0.29712	0.357198	0.254923	0.837659	0.41688	0.726155	0.420581	0.442198	0.023588	0.29574	0.497252
Pyrocatechol sulfate	0.0346877	0.190981	0.868193	0.480186	0.10575	0.00286049	0.259844	0.0393989	0.0146833	0.293335	0.0524512	0.171636	0.704478	0.120107	0.613985	0.0352235	0.483115	0.55441	0.891978	0.290253	4.86374e-06	0.0593097	0.502164	0.550837	0.0198517	0.358468	0.0302462	0.738432	0.0899933	0.796266	0.482239	0.40674	0.317123	0.0525824	0.706432	0.425206	0.274963	0.767465
p-Cresol glucuronide	0.0699497	0.000388773	0.632293	0.477674	0.122792	0.227659	0.200968	0.858885	0.569217	0.0229965	0.654557	0.130626	0.567895	0.000803534	0.338049	0.199246	0.0356575	0.967373	0.777886	0.205289	0.0240268	0.858691	0.658815	0.0711445	0.0039692	0.0392776	0.0668489	0.106522	0.0762512	0.37345	0.215864	0.521231	0.553475	0.0189573	0.477411	0.0186623	0.523677	0.104656
O-Methoxycatechol-O-sulphate	0.0693796	0.229428	0.840653	0.86697	0.0687868	0.0287942	0.299551	0.206632	0.145699	0.143502	0.620218	0.140069	0.838963	0.078934	0.649585	0.165071	0.616198	0.935113	0.700585	0.117016	2.18711e-06	0.122921	0.518286	0.525067	0.0728598	0.646866	0.0418114	0.920086	0.0527725	0.459319	0.850997	0.59525	0.744514	0.242197	0.471415	0.81252	0.492858	0.970831
Citrulline	0.196741	0.00641239	0.296873	0.338146	0.922214	2.78473e-05	0.972122	0.0217899	0.14545	0.404996	0.211035	0.484111	0.312596	0.727146	0.014956	0.00707872	0.77023	0.00799834	0.606597	0.746559	0.284705	0.068352	0.781924	0.0173861	2.67603e-05	0.827536	0.249131	0.162948	0.513969	0.182315	0.0166538	0.835919	0.947824	0.00447641	0.562431	0.525724	0.780568	0.832249
Imidazolelactic acid	0.458418	0.399196	0.998431	0.346582	0.625199	0.329463	0.44238	0.136346	0.673332	0.989097	0.936615	0.731512	0.426873	0.659402	0.168016	0.15497	0.913961	0.465896	0.336913	0.702367	0.448519	0.455996	0.932423	0.43341	0.146107	0.479575	0.774959	0.689933	0.316357	0.477811	0.449595	0.232083	0.369677	0.658675	0.201829	0.892816	0.246447	0.789748
1,5-Anhydrosorbitol	0.191094	0.0733791	0.0138145	0.534285	0.85849	0.0655993	0.786766	0.32539	0.152553	0.401548	0.435144	0.902591	0.316089	0.535761	0.0271145	0.760797	0.0810746	0.160367	0.338668	0.1877	0.14014	0.360474	0.0774763	0.362434	0.000786835	0.489109	0.60799	0.182957	0.0732146	0.501269	0.925268	0.526288	0.430985	0.0668683	0.447585	0.709694	0.484165	0.217895
Gluconolactone	0.20819	6.41822e-05	0.0140855	0.098528	0.000125075	0.222116	1.15386e-05	0.0424058	0.00386594	0.0330836	0.755934	0.248762	0.057923	0.00059603	0.00176841	0.361437	0.0426135	0.0534472	6.8662e-05	0.109805	0.234238	0.00175951	0.248429	0.000861848	0.35044	0.017108	0.00130186	0.0111363	0.129107	0.0138932	0.000210079	0.329476	0.0396664	0.0415341	0.0439922	0.5605	0.0934588	0.00226836
Ribose	0.290554	0.000414665	0.00860167	0.150849	4.18868e-05	0.291724	5.23078e-06	0.0133297	0.00760372	0.0130845	0.369222	0.238857	0.371221	0.000240341	0.00474477	0.329412	0.0334602	0.0167692	0.000363936	0.129547	0.288006	0.000291951	0.522644	9.15059e-05	0.166685	0.00456917	0.00176983	0.00408152	0.0305279	0.000955154	7.56175e-05	0.356858	0.0653424	0.0610975	0.0724437	0.255784	0.0959909	0.0126748
3,4-Dihydroxybutyric acid	0.19809	0.000202006	0.00466157	0.102755	9.44771e-06	0.358542	5.45814e-06	0.0202529	0.00379576	0.0111871	0.646891	0.380867	0.269449	1.98173e-05	0.00772152	0.540899	0.0179387	0.015478	3.51931e-05	0.0470398	0.163654	0.000284459	0.381205	0.000545995	0.213583	0.00363112	0.00466663	0.0122822	0.056544	0.00776455	7.38438e-05	0.208598	0.0158102	0.0499951	0.0904502	0.203495	0.0581574	0.00105177
3-Methylglutaconic acid	0.168707	0.000241514	0.00650758	0.139603	1.90548e-05	0.315057	7.06179e-06	0.0137059	0.00811822	0.0216766	0.393409	0.207927	0.202186	0.000221395	0.00353929	0.266582	0.029259	0.0196241	0.00131745	0.0996005	0.33089	0.000414782	0.528587	0.000774772	0.0909	0.0034303	0.00242501	0.0130595	0.0355436	0.00598652	0.000844882	0.454	0.108793	0.0699361	0.0532806	0.481164	0.144342	0.0324171
Methylsuccinic acid	0.284664	0.000241395	0.00479714	0.196173	9.44492e-06	0.353016	3.02785e-06	0.0216676	0.00777694	0.0124861	0.644619	0.295911	0.310928	9.71208e-05	0.00196205	0.389006	0.0240781	0.0205125	0.00036106	0.0651908	0.376058	0.000482749	0.485796	0.000524471	0.149842	0.00287689	0.00198359	0.0106375	0.0194916	0.0037362	0.000375656	0.358863	0.0628291	0.0780402	0.0927239	0.393721	0.0962379	0.0138465
3-Hydroxymethylglutaric acid	0.140512	0.000207725	0.0061698	0.201105	1.23926e-05	0.310109	2.78271e-06	0.0193749	0.00447303	0.0269051	0.68372	0.268707	0.197839	0.000210644	0.00180649	0.282586	0.0203381	0.00890848	0.000315807	0.0872515	0.199126	0.000468162	0.594801	0.00130735	0.182779	0.00580327	0.00514548	0.0208964	0.0562989	0.00418887	0.000506399	0.335205	0.0661333	0.063114	0.0843999	0.526592	0.0904511	0.0100547
Hexose	0.234353	0.00023903	0.0342172	0.11882	8.69543e-05	0.284958	3.65551e-06	0.0261573	0.00780026	0.00627771	0.518796	0.339899	0.29809	0.000433864	0.00300651	0.6496	0.0256031	0.0178119	0.000121828	0.0680232	0.3026	0.000703862	0.547885	0.000837312	0.246473	0.0106478	0.00945986	0.0105473	0.0732955	0.00390144	0.000262269	0.229629	0.031137	0.0727223	0.0628719	0.377448	0.0555042	0.00541699
Glutaric acid	0.29087	0.000267937	0.00672268	0.197554	1.4581e-05	0.356414	2.83024e-06	0.0184692	0.00546903	0.0105766	0.637367	0.287414	0.322904	0.000133834	0.00227332	0.336468	0.0195865	0.0178142	0.000525393	0.0697235	0.408749	0.000459447	0.501908	0.000521626	0.137219	0.00260873	0.00158849	0.0107317	0.018987	0.0033229	0.000325031	0.368864	0.0677222	0.057096	0.0975318	0.423253	0.102894	0.0174609
Suberic acid	0.282908	0.0614349	0.0731955	0.987657	0.0254565	0.0540279	0.0219878	0.110002	0.0907775	0.0789274	0.590733	0.793774	0.808734	0.00703851	0.00185585	0.0497996	0.697454	0.00160759	0.0950784	0.225827	0.316664	0.00507041	0.593416	0.00879297	0.00149293	0.000374781	0.0199594	0.0557461	0.0679638	0.0741939	0.0170727	0.602903	0.738149	0.0523786	0.507829	0.136417	0.870613	0.359758
Homo-L-Arg	0.489469	0.000860315	0.308556	0.110693	0.161706	0.00063704	0.506548	0.124979	0.0123795	0.238361	0.916555	0.805988	0.239858	0.00185799	0.179386	0.0967292	0.801604	0.289829	0.0728278	0.856618	0.581021	0.216598	0.812823	0.000380441	0.0847596	0.286719	0.0343204	0.00497371	0.0663945	0.000397383	0.00138949	0.868122	0.722565	0.00533168	0.166689	0.410419	0.647032	0.294708
Xanthine	0.286551	0.0454708	0.45216	0.420522	0.138288	0.00896023	0.0294248	0.661231	0.00899556	0.691786	0.562214	0.21749	0.472589	0.0257309	0.136972	0.0200576	0.091012	0.390394	0.00722041	0.730608	0.91089	0.737057	0.18222	1.08164e-08	0.00846288	0.0390209	0.0932043	9.51207e-10	0.091152	8.34441e-09	1.55663e-10	0.90681	0.1332	0.0697518	2.67616e-05	0.00235289	0.330122	0.00118096
Methyl beta-D-glucopyranoside	0.129672	0.328063	0.0497643	0.82858	0.690095	0.650214	0.385435	0.3159	0.682322	0.974469	0.667153	0.167325	0.141253	0.523238	0.436294	0.593614	0.821181	0.522688	0.949408	0.674209	0.398106	0.56332	0.754322	0.175966	0.226699	0.478773	0.884666	0.494529	0.74096	0.0195284	0.998343	0.899564	0.752246	0.603451	0.363309	0.910344	0.970628	0.976133
LysoPC(16:1/0:0)	0.421088	0.0993139	0.10533	0.895755	0.0151009	0.763001	0.0205941	0.598712	0.0527909	0.137746	0.252089	0.438355	0.282156	0.00554418	0.189801	0.0869216	0.0377313	0.88337	0.0470995	0.412482	0.361947	0.988549	0.642895	3.17949e-05	0.0426245	0.0749183	0.00177736	0.000536648	0.367008	8.12251e-06	0.00681613	0.676928	0.65465	0.00768061	0.455536	0.0103434	0.521816	0.0763126
Hydroxyphenyllactic acid	0.149245	0.0181695	0.407581	0.913152	0.0005311	0.438403	0.000405242	0.663546	0.098552	0.0162691	0.753062	0.460923	0.550757	5.96105e-05	0.939763	0.285432	0.12681	0.213304	0.0283952	0.500726	0.186356	0.486293	0.769006	3.14835e-06	0.27085	0.000131009	0.184985	0.000424979	0.0130837	1.97311e-05	0.000160298	0.246132	0.0722981	0.347476	0.209699	0.0090516	0.119229	0.00112977
Succinic acid	0.443671	0.0027601	0.22004	0.296978	0.158283	0.642904	0.00279565	0.0664056	0.0631374	0.0321502	0.306365	0.38697	0.10059	0.115139	0.00101817	0.842717	0.301693	0.0660601	0.000563148	0.406689	0.582877	0.0418519	0.154198	0.0511352	0.667706	0.848674	0.10588	0.184267	0.588459	0.0383117	0.155152	0.985438	0.518337	0.1326	0.749679	0.702301	0.800079	0.28936
Hematoporphyrin	0.253319	0.000709904	0.198804	0.591028	0.195491	0.0584042	0.298429	0.0390303	0.0322171	0.028893	0.0850326	0.0495438	0.100012	0.0490008	0.494262	0.506091	0.11088	0.175987	0.290862	0.613401	0.232042	0.0727196	0.0999909	0.000527975	0.0939755	0.00719867	0.00782746	0.00899079	0.250667	0.00163803	9.65534e-05	3.55085e-05	8.75696e-07	0.621975	0.409034	0.119388	1.05502e-05	0.000666848
Uric acid	0.0129753	0.0204784	0.106481	0.698022	0.36667	0.00184464	0.0757885	0.012617	0.00268575	0.0781217	0.950167	0.21246	0.722799	0.0023558	0.0285122	0.519637	0.0193971	0.000491487	0.00529297	0.296399	0.0661518	0.834211	0.525559	0.0115169	0.000898358	0.386255	0.898788	0.0358571	0.692467	0.162495	0.00206204	0.120083	0.0980071	0.284796	0.506257	0.223395	0.149805	0.0140644
LysoPC(14:0/0:0)	0.386827	0.02572	0.371275	0.129221	0.0357988	0.343195	0.0300524	0.341585	0.0888891	0.138379	0.396683	0.860875	0.712727	0.0165728	0.116497	0.00677108	0.27574	0.759417	0.115522	0.0458004	0.839882	0.76286	0.936702	1.57678e-05	0.024938	0.121579	0.0258515	0.00340357	0.789432	4.55773e-06	0.0123074	0.846778	0.870767	0.000240134	0.105983	0.123101	0.813009	0.364438
